# Supplementary material for: The activation of microRNA-520h–associated TGF-β1/c-Myb/Smad7 axis promotes epithelial ovarian cancer progression
Source: Cell Death Dis. 2018 Aug 29;9(9):884. doi: 10.1038/s41419-018-0946-6 (PMC6115398; doi:10.1038/s41419-018-0946-6)
Supplement: Supplementary file 9 — Supplementary Table S7 [file 41419_2018_946_MOESM9_ESM.xlsx]

## Sheet: TargetScan7
Supplementary Table S7. Predicted target genes of miR-520h using TargetScan 7.2
Target gene	Representative transcript	Gene name	3P-seq tags + 5	Total sites	8mer sites	7mer-m8 sites	7mer-A1 sites	6mer sites	Representative miRNA	Cumulative weighted context++ score	Total context++ score	Aggregate PCT
CT62	ENST00000566432.1	cancer/testis antigen 62	5	2	2	0	0	0	hsa-miR-520h	-0.68	-0.68	N/A
XKR4	ENST00000327381.6	XK, Kell blood group complex subunit-related family, member 4	5	9	1	5	3	4	hsa-miR-520h	-0.67	-0.67	N/A
ANXA4	ENST00000394295.4	annexin A4	2119	3	1	2	0	1	hsa-miR-520h	-0.65	-0.8	N/A
CRCT1	ENST00000368790.3	cysteine-rich C-terminal 1	5	2	1	1	0	0	hsa-miR-520h	-0.63	-0.63	N/A
APEX1	ENST00000557054.1	APEX nuclease (multifunctional DNA repair enzyme) 1	15798	1	1	0	0	1	hsa-miR-520h	-0.63	-0.63	N/A
KLHL2	ENST00000538127.1	kelch-like family member 2	511	4	0	1	3	0	hsa-miR-520h	-0.62	-0.65	N/A
GSTT2B	ENST00000290765.4	glutathione S-transferase theta 2B (gene/pseudogene)	5	1	1	0	0	0	hsa-miR-520h	-0.61	-0.61	N/A
RP11-65D24.2	ENST00000375713.1	HCG2045795; Uncharacterized protein	5	1	1	0	0	0	hsa-miR-520h	-0.6	-0.6	N/A
LCOR	ENST00000371103.3	ligand dependent nuclear receptor corepressor	94	3	0	0	3	3	hsa-miR-520h	-0.59	-0.61	N/A
RP11-94B19.4	ENST00000577797.1	Uncharacterized protein	5	1	1	0	0	0	hsa-miR-520h	-0.58	-0.58	N/A
CXorf61	ENST00000371894.4	chromosome X open reading frame 61	99	1	1	0	0	0	hsa-miR-520h	-0.56	-0.56	N/A
RP11-15E18.4	ENST00000592917.1	Uncharacterized protein	5	1	1	0	0	0	hsa-miR-520h	-0.54	-0.54	N/A
AC015987.2	ENST00000416501.1		5	1	1	0	0	1	hsa-miR-520h	-0.53	-0.53	N/A
ZNF837	ENST00000427624.2	zinc finger protein 837	66	2	0	1	1	0	hsa-miR-520h	-0.53	-0.53	N/A
CERS5	ENST00000317551.6	ceramide synthase 5	86	1	1	0	0	0	hsa-miR-520h	-0.53	-0.53	N/A
RP11-178C3.1	ENST00000591035.1	Uncharacterized protein	5	1	1	0	0	0	hsa-miR-520h	-0.53	-0.53	N/A
RP11-162A12.2	ENST00000585258.1	Uncharacterized protein	5	1	1	0	0	0	hsa-miR-520h	-0.51	-0.51	N/A
LALBA	ENST00000549817.1	lactalbumin, alpha-	5	1	1	0	0	0	hsa-miR-520h	-0.48	-0.48	N/A
FANK1	ENST00000368695.1	fibronectin type III and ankyrin repeat domains 1	5	1	1	0	0	0	hsa-miR-520h	-0.47	-0.47	N/A
FOLR1	ENST00000393676.3	folate receptor 1 (adult)	345	1	1	0	0	0	hsa-miR-520h	-0.46	-0.46	N/A
CAMK2N1	ENST00000375078.3	calcium/calmodulin-dependent protein kinase II inhibitor 1	6631	2	1	1	0	2	hsa-miR-520h	-0.46	-0.48	N/A
POLR3F	ENST00000377603.4	polymerase (RNA) III (DNA directed) polypeptide F, 39 kDa	47	4	1	3	0	0	hsa-miR-520h	-0.46	-0.48	N/A
DDOST	ENST00000602624.2	dolichyl-diphosphooligosaccharide--protein glycosyltransferase subunit (non-catalytic)	2697	2	1	1	0	0	hsa-miR-520h	-0.45	-0.47	N/A
TBC1D15	ENST00000550746.1	TBC1 domain family, member 15	1164	5	1	3	1	0	hsa-miR-520h	-0.45	-0.65	N/A
RP11-481A20.11	ENST00000527396.1	Protein LOC101060662	5	1	1	0	0	0	hsa-miR-520h	-0.45	-0.45	N/A
UGP2	ENST00000394417.2	UDP-glucose pyrophosphorylase 2	4271	1	1	0	0	1	hsa-miR-520h	-0.45	-0.45	N/A
KCNJ13	ENST00000409779.1	potassium inwardly-rectifying channel, subfamily J, member 13	5	1	1	0	0	0	hsa-miR-520h	-0.44	-0.44	N/A
PUS10	ENST00000398658.2	pseudouridylate synthase 10	72	2	1	1	0	0	hsa-miR-520h	-0.44	-0.44	N/A
RRAGD	ENST00000369415.4	Ras-related GTP binding D	644	5	2	2	1	3	hsa-miR-520h	-0.43	-0.55	N/A
CGA	ENST00000369582.2	glycoprotein hormones, alpha polypeptide	38	1	1	0	0	0	hsa-miR-520h	-0.43	-0.43	N/A
ST8SIA3	ENST00000324000.3	ST8 alpha-N-acetyl-neuraminide alpha-2,8-sialyltransferase 3	5	6	0	3	3	2	hsa-miR-520h	-0.43	-0.43	N/A
KRTAP10-4	ENST00000400374.3	keratin associated protein 10-4	5	1	1	0	0	0	hsa-miR-520h	-0.43	-0.43	N/A
ZNF133	ENST00000377671.3	zinc finger protein 133	126	1	1	0	0	0	hsa-miR-520h	-0.42	-0.42	N/A
C2orf88	ENST00000340623.4	chromosome 2 open reading frame 88	156	2	1	0	1	1	hsa-miR-520h	-0.42	-0.42	N/A
RP11-487E13.1	ENST00000512516.1	Uncharacterized protein	5	1	0	1	0	1	hsa-miR-520h	-0.42	-0.42	N/A
KIAA1143	ENST00000296121.4	KIAA1143	5	6*	0	3	2	0	hsa-miR-520h	-0.42	-0.42	N/A
IKZF2	ENST00000457361.1	IKAROS family zinc finger 2 (Helios)	32	1	0	0	1	6	hsa-miR-520h	-0.42	-0.47	N/A
RTCA	ENST00000370128.4	RNA 3'-terminal phosphate cyclase	1093	2	1	1	0	0	hsa-miR-520h	-0.42	-0.45	N/A
AL163636.6	ENST00000553909.1	Homo sapiens ribonuclease, RNase A family, 4 (RNASE4), transcript variant 4, mRNA.	103	2	1	0	1	1	hsa-miR-520h	-0.41	-0.41	N/A
LYSMD3	ENST00000509384.1	LysM, putative peptidoglycan-binding, domain containing 3	92	2	1	0	1	1	hsa-miR-520h	-0.41	-0.41	N/A
PMAIP1	ENST00000316660.6	phorbol-12-myristate-13-acetate-induced protein 1	12503	2	0	1	1	0	hsa-miR-520h	-0.41	-0.41	N/A
PBK	ENST00000301905.4	PDZ binding kinase	870	3	0	2	1	0	hsa-miR-520h	-0.4	-0.47	N/A
RP11-343C2.12	ENST00000562949.1	Conserved oligomeric Golgi complex subunit 8	190	6	2	3	1	1	hsa-miR-520h	-0.4	-0.55	N/A
FBXL3	ENST00000355619.5	F-box and leucine-rich repeat protein 3	842	4	1	2	1	2	hsa-miR-520h	-0.4	-0.56	N/A
PRCP	ENST00000313010.3	prolylcarboxypeptidase (angiotensinase C)	148	2	1	0	1	1	hsa-miR-520h	-0.4	-0.41	N/A
GLRX	ENST00000379979.4	glutaredoxin (thioltransferase)	79	1	1	0	0	0	hsa-miR-520h	-0.39	-0.4	N/A
CCDC178	ENST00000581852.1	coiled-coil domain containing 178	7	1	1	0	0	0	hsa-miR-520h	-0.39	-0.39	N/A
LRRC31	ENST00000523069.1	leucine rich repeat containing 31	5	1	1	0	0	0	hsa-miR-520h	-0.39	-0.39	N/A
TPRG1	ENST00000345063.3	tumor protein p63 regulated 1	24	1	1	0	0	0	hsa-miR-520h	-0.39	-0.39	N/A
PRR26	ENST00000441152.2	proline rich 26	5	2	1	0	1	1	hsa-miR-520h	-0.39	-0.39	N/A
CXCL5	ENST00000296027.4	chemokine (C-X-C motif) ligand 5	5	2	1	0	1	0	hsa-miR-520h	-0.38	-0.38	N/A
C14orf105	ENST00000216445.3	chromosome 14 open reading frame 105	5	4	0	2	2	1	hsa-miR-520h	-0.38	-0.38	N/A
C12orf74	ENST00000544406.2	chromosome 12 open reading frame 74	5	2	1	1	0	0	hsa-miR-520h	-0.38	-0.38	N/A
SERINC1	ENST00000339697.4	serine incorporator 1	2408	3	2	1	0	1	hsa-miR-520h	-0.37	-0.38	N/A
BET1	ENST00000222547.3	Bet1 golgi vesicular membrane trafficking protein	722	2	1	0	1	2	hsa-miR-520h	-0.37	-0.5	N/A
PDF	ENST00000288022.1	peptide deformylase (mitochondrial)	190	6	2	3	1	1	hsa-miR-520h	-0.36	-0.48	N/A
PFN2	ENST00000239940.7	profilin 2	2184	3	1	2	0	0	hsa-miR-520h	-0.36	-0.37	N/A
C9orf41	ENST00000376834.3	chromosome 9 open reading frame 41	248	2	1	1	0	1	hsa-miR-520h	-0.36	-0.61	N/A
EBNA1BP2	ENST00000431635.2	EBNA1 binding protein 2	930	1	1	0	0	0	hsa-miR-520h	-0.36	-0.37	N/A
FBXO39	ENST00000321535.4	F-box protein 39	5	1	1	0	0	0	hsa-miR-520h	-0.36	-0.36	N/A
RSPH10B	ENST00000539903.1	radial spoke head 10 homolog B (Chlamydomonas)	5	2	1	0	1	0	hsa-miR-520h	-0.36	-0.36	N/A
MSANTD4	ENST00000301919.4	Myb/SANT-like DNA-binding domain containing 4 with coiled-coils	304	7	1	3	3	1	hsa-miR-520h	-0.36	-0.52	N/A
C6orf201	ENST00000380175.4	chromosome 6 open reading frame 201	5	1	1	0	0	0	hsa-miR-520h	-0.35	-0.35	N/A
EPB41L2	ENST00000531410.1	erythrocyte membrane protein band 4.1-like 2	353	1	1	0	0	2	hsa-miR-520h	-0.35	-0.36	N/A
COG5	ENST00000347053.3	component of oligomeric golgi complex 5	455	2	0	2	0	0	hsa-miR-520h	-0.35	-0.36	N/A
GABRR1	ENST00000454853.2	gamma-aminobutyric acid (GABA) A receptor, rho 1	14	2	1	0	1	0	hsa-miR-520h	-0.35	-0.38	N/A
SEC61A2	ENST00000379020.4	Sec61 alpha 2 subunit (S. cerevisiae)	105	1	1	0	0	0	hsa-miR-520h	-0.35	-0.35	N/A
IARS	ENST00000375629.3	isoleucyl-tRNA synthetase	65	3	0	1	2	0	hsa-miR-520h	-0.35	-0.4	N/A
MDM1	ENST00000540418.1	Mdm1 nuclear protein homolog (mouse)	146	2	0	0	2	2	hsa-miR-520h	-0.35	-0.35	N/A
GORASP1	ENST00000319283.3	golgi reassembly stacking protein 1, 65kDa	102	1	1	0	0	0	hsa-miR-520h	-0.34	-0.34	N/A
KIAA1430	ENST00000458385.2	KIAA1430	75	4	0	0	4	0	hsa-miR-520h	-0.34	-0.39	N/A
PEX11B	ENST00000369306.3	peroxisomal biogenesis factor 11 beta	766	1	1	0	0	1	hsa-miR-520h	-0.33	-0.33	N/A
C14orf177	ENST00000325812.2	chromosome 14 open reading frame 177	5	1	1	0	0	1	hsa-miR-520h	-0.33	-0.33	N/A
CDC42SE2	ENST00000505065.1	CDC42 small effector 2	1057	3	0	2	1	0	hsa-miR-520h	-0.33	-0.36	N/A
MOSPD1	ENST00000370783.3	motile sperm domain containing 1	83	2	1	0	1	2	hsa-miR-520h	-0.33	-0.5	N/A
LAMTOR5	ENST00000483260.1	late endosomal/lysosomal adaptor, MAPK and MTOR activator 5	3679	1	0	1	0	0	hsa-miR-520h	-0.33	-0.33	N/A
CNR1	ENST00000362094.5	cannabinoid receptor 1 (brain)	40	2	2	0	0	3	hsa-miR-520h	-0.33	-0.47	N/A
MEST	ENST00000437945.1	mesoderm specific transcript	31	3	0	1	2	0	hsa-miR-520h	-0.33	-0.38	N/A
SNW1	ENST00000261531.7	SNW domain containing 1	13	2	0	1	1	0	hsa-miR-520h	-0.33	-0.33	N/A
DSN1	ENST00000426836.1	DSN1, MIS12 kinetochore complex component	350	4	1	3	0	1	hsa-miR-520h	-0.32	-0.38	N/A
RAB28	ENST00000338176.4	RAB28, member RAS oncogene family	302	1	1	0	0	1	hsa-miR-520h	-0.32	-0.32	N/A
IL12A	ENST00000466512.1	interleukin 12A (natural killer cell stimulatory factor 1, cytotoxic lymphocyte maturation factor 1, p35)	31	2	0	0	2	0	hsa-miR-520h	-0.32	-0.32	N/A
F3	ENST00000334047.7	coagulation factor III (thromboplastin, tissue factor)	13568	1	1	0	0	2	hsa-miR-520h	-0.32	-0.32	N/A
SLC35A5	ENST00000492406.1	solute carrier family 35, member A5	168	1	1	0	0	1	hsa-miR-520h	-0.32	-0.32	N/A
LUC7L3	ENST00000505658.1	LUC7-like 3 (S. cerevisiae)	2970	3	1	0	2	2	hsa-miR-520h	-0.32	-0.41	N/A
HECTD2	ENST00000371667.1	HECT domain containing E3 ubiquitin protein ligase 2	1514	2	1	1	0	0	hsa-miR-520h	-0.32	-0.32	N/A
KCTD18	ENST00000359878.3	potassium channel tetramerization domain containing 18	12	3	1	1	1	0	hsa-miR-520h	-0.32	-0.32	N/A
SCML1	ENST00000380045.3	sex comb on midleg-like 1 (Drosophila)	722	1	1	0	0	1	hsa-miR-520h	-0.32	-0.32	N/A
CYP20A1	ENST00000356079.4	cytochrome P450, family 20, subfamily A, polypeptide 1	170	11	0	10	1	9	hsa-miR-520h	-0.32	-0.43	N/A
RECQL4	ENST00000428558.2	RecQ protein-like 4	77	1	0	1	0	0	hsa-miR-520h	-0.32	-0.32	N/A
NCR2	ENST00000373086.3	natural cytotoxicity triggering receptor 2	5	1	0	1	0	0	hsa-miR-520h	-0.31	-0.31	N/A
CLOCK	ENST00000309964.4	clock circadian regulator	86	2	0	0	2	4	hsa-miR-520h	-0.31	-0.32	N/A
TMEM243	ENST00000257637.3	transmembrane protein 243, mitochondrial	25	1	0	1	0	1	hsa-miR-520h	-0.31	-0.31	N/A
C1R	ENST00000542285.1	complement component 1, r subcomponent	1944	1	1	0	0	0	hsa-miR-520h	-0.31	-0.33	N/A
H2BFWT	ENST00000217926.5	H2B histone family, member W, testis-specific	5	1	1	0	0	0	hsa-miR-520h	-0.31	-0.31	N/A
MESP1	ENST00000300057.4	mesoderm posterior 1 homolog (mouse)	303	1	1	0	0	0	hsa-miR-520h	-0.31	-0.31	N/A
ORAI1	ENST00000330079.7	ORAI calcium release-activated calcium modulator 1	652	1	1	0	0	0	hsa-miR-520h	-0.31	-0.31	N/A
CNRIP1	ENST00000409862.1	cannabinoid receptor interacting protein 1	29	2	1	1	0	0	hsa-miR-520h	-0.31	-0.31	N/A
KCNIP4	ENST00000382148.3	Kv channel interacting protein 4	5	1	1	0	0	0	hsa-miR-520h	-0.3	-0.3	N/A
SMKR1	ENST00000462322.2	small lysine-rich protein 1	243	1	0	1	0	2	hsa-miR-520h	-0.3	-0.3	N/A
C7orf41	ENST00000324453.8	chromosome 7 open reading frame 41	235	3	0	1	2	0	hsa-miR-520h	-0.3	-0.36	N/A
VPS26A	ENST00000395098.1	vacuolar protein sorting 26 homolog A (S. pombe)	127	3	1	0	2	2	hsa-miR-520h	-0.3	-0.34	N/A
SLC39A6	ENST00000269187.5	solute carrier family 39 (zinc transporter), member 6	208	2	0	0	2	1	hsa-miR-520h	-0.3	-0.3	N/A
RND3	ENST00000375734.2	Rho family GTPase 3	574	2	1	1	0	0	hsa-miR-520h	-0.3	-0.32	N/A
SMIM7	ENST00000487416.2	small integral membrane protein 7	1144	2	0	2	0	1	hsa-miR-520h	-0.3	-0.32	N/A
CYP3A43	ENST00000444905.1	cytochrome P450, family 3, subfamily A, polypeptide 43	5	1	0	1	0	0	hsa-miR-520h	-0.3	-0.3	N/A
GFI1	ENST00000370332.1	growth factor independent 1 transcription repressor	154	2	1	0	1	0	hsa-miR-520h	-0.3	-0.31	N/A
TMED5	ENST00000479918.1	transmembrane emp24 protein transport domain containing 5	612	2	0	0	2	3	hsa-miR-520h	-0.3	-0.3	N/A
GSKIP	ENST00000555181.1	GSK3B interacting protein	1581	1	1	0	0	1	hsa-miR-520h	-0.29	-0.29	N/A
KRTAP4-9	ENST00000391415.1	keratin associated protein 4-9	10	3	2	0	1	0	hsa-miR-520h	-0.29	-0.38	N/A
GTF2IRD2	ENST00000405086.2	GTF2I repeat domain containing 2	5	1	1	0	0	0	hsa-miR-520h	-0.29	-0.29	N/A
ZFP42	ENST00000326866.4	ZFP42 zinc finger protein	5	3	0	2	1	1	hsa-miR-520h	-0.29	-0.29	N/A
GTF2IRD2B	ENST00000312575.7	GTF2I repeat domain containing 2B	5	1	1	0	0	0	hsa-miR-520h	-0.29	-0.29	N/A
IRX3	ENST00000329734.3	iroquois homeobox 3	375	1	1	0	0	0	hsa-miR-520h	-0.29	-0.29	N/A
MRPS10	ENST00000053468.3	mitochondrial ribosomal protein S10	63	4	2	2	0	0	hsa-miR-520h	-0.29	-0.4	N/A
GDA	ENST00000358399.3	guanine deaminase	5	3	2	0	1	3	hsa-miR-520h	-0.28	-0.28	N/A
EPHX3	ENST00000221730.3	epoxide hydrolase 3	5	1	1	0	0	0	hsa-miR-520h	-0.28	-0.28	N/A
PCK1	ENST00000319441.4	phosphoenolpyruvate carboxykinase 1 (soluble)	5	1	1	0	0	1	hsa-miR-520h	-0.28	-0.29	N/A
GJB6	ENST00000241124.6	gap junction protein, beta 6, 30kDa	5	2	1	0	1	0	hsa-miR-520h	-0.28	-0.28	N/A
GNA14	ENST00000341700.6	guanine nucleotide binding protein (G protein), alpha 14	5	1	1	0	0	0	hsa-miR-520h	-0.28	-0.28	N/A
HEPH	ENST00000519389.1	hephaestin	44	2	1	0	1	1	hsa-miR-520h	-0.28	-0.28	N/A
AC090186.1	ENST00000415643.1	Uncharacterized protein	5	1	0	1	0	0	hsa-miR-520h	-0.28	-0.28	N/A
C11orf73	ENST00000533986.1	chromosome 11 open reading frame 73	1708	1	1	0	0	0	hsa-miR-520h	-0.28	-0.28	N/A
FLJ30594	ENST00000391666.2	HCG1990367; Putative uncharacterized protein DKFZp761K2322; Putative uncharacterized protein FLJ30594; cDNA FLJ30594 fis, clone BRAWH2008903	5	2	1	1	0	0	hsa-miR-520h	-0.28	-0.28	N/A
EDNRA	ENST00000339690.5	endothelin receptor type A	35	1	1	0	0	1	hsa-miR-520h	-0.28	-0.28	N/A
RBM43	ENST00000331426.5	RNA binding motif protein 43	24	4	0	1	3	0	hsa-miR-520h	-0.28	-0.28	N/A
SMOC2	ENST00000356284.2	SPARC related modular calcium binding 2	5	2	0	2	0	1	hsa-miR-520h	-0.28	-0.28	N/A
LRTOMT	ENST00000324866.7	leucine rich transmembrane and O-methyltransferase domain containing	313	1	1	0	0	0	hsa-miR-520h	-0.28	-0.28	N/A
PRKAB2	ENST00000254101.3	protein kinase, AMP-activated, beta 2 non-catalytic subunit	363	6	0	3	3	1	hsa-miR-520h	-0.28	-0.3	N/A
CREBRF	ENST00000540014.1	CREB3 regulatory factor	24	6	0	1	5	2	hsa-miR-520h	-0.28	-0.28	N/A
GNAI3	ENST00000369851.4	guanine nucleotide binding protein (G protein), alpha inhibiting activity polypeptide 3	2439	3	1	1	1	3	hsa-miR-520h	-0.27	-0.35	N/A
PTK2	ENST00000522684.1	protein tyrosine kinase 2	1134	2	1	0	1	0	hsa-miR-520h	-0.27	-0.27	N/A
FIBIN	ENST00000318627.2	fin bud initiation factor homolog (zebrafish)	135	1	1	0	0	3	hsa-miR-520h	-0.27	-0.3	N/A
C4orf3	ENST00000399075.4	chromosome 4 open reading frame 3	2330	2	0	2	0	0	hsa-miR-520h	-0.27	-0.28	N/A
LRRC3B	ENST00000396641.2	leucine rich repeat containing 3B	5	1	0	0	1	1	hsa-miR-520h	-0.27	-0.27	N/A
LYRM4	ENST00000330636.4	LYR motif containing 4	796	4	1	3	0	1	hsa-miR-520h	-0.27	-0.34	N/A
ZNF706	ENST00000311212.4	zinc finger protein 706	325	1	0	0	1	0	hsa-miR-520h	-0.27	-0.27	N/A
FAM19A1	ENST00000478136.1	family with sequence similarity 19 (chemokine (C-C motif)-like), member A1	5	1	1	0	0	1	hsa-miR-520h	-0.27	-0.27	N/A
GBP6	ENST00000370456.4	guanylate binding protein family, member 6	5	1	1	0	0	1	hsa-miR-520h	-0.27	-0.27	N/A
ANGPTL7	ENST00000376819.3	angiopoietin-like 7	5	1	0	1	0	1	hsa-miR-520h	-0.27	-0.27	N/A
PADI4	ENST00000375448.4	peptidyl arginine deiminase, type IV	5	1	0	1	0	0	hsa-miR-520h	-0.27	-0.27	N/A
LPP	ENST00000312675.4	LIM domain containing preferred translocation partner in lipoma	1894	7	0	2	5	2	hsa-miR-520h	-0.27	-0.27	N/A
AC124890.1	ENST00000399333.3	HCG1774533, isoform CRA_a; PRO2268; Uncharacterized protein	15	1	1	0	0	1	hsa-miR-520h	-0.26	-0.26	N/A
SEC23IP	ENST00000369075.3	SEC23 interacting protein	765	2	0	2	0	0	hsa-miR-520h	-0.26	-0.31	N/A
ERH	ENST00000557016.1	enhancer of rudimentary homolog (Drosophila)	843	1	0	1	0	0	hsa-miR-520h	-0.26	-0.26	N/A
AC132186.1	ENST00000544589.1	CDNA FLJ27243 fis, clone SYN08134; Uncharacterized protein	5	1	1	0	0	0	hsa-miR-520h	-0.26	-0.26	N/A
FSD1L	ENST00000374710.3	fibronectin type III and SPRY domain containing 1-like	16	3	1	0	2	5	hsa-miR-520h	-0.26	-0.34	N/A
GLIPR1L1	ENST00000312442.2	GLI pathogenesis-related 1 like 1	5	1	0	1	0	0	hsa-miR-520h	-0.26	-0.26	N/A
PLEKHA1	ENST00000538022.1	pleckstrin homology domain containing, family A (phosphoinositide binding specific) member 1	1172	2	0	1	1	1	hsa-miR-520h	-0.26	-0.28	N/A
AC117834.1	ENST00000391681.1		5	1	0	1	0	0	hsa-miR-520h	-0.26	-0.26	N/A
LYRM2	ENST00000520318.1	LYR motif containing 2	305	3	0	3	0	1	hsa-miR-520h	-0.26	-0.29	N/A
CASP7	ENST00000369331.4	caspase 7, apoptosis-related cysteine peptidase	277	2	1	1	0	0	hsa-miR-520h	-0.26	-0.26	N/A
PPIC	ENST00000306442.4	peptidylprolyl isomerase C (cyclophilin C)	1030	3	0	1	2	0	hsa-miR-520h	-0.26	-0.35	N/A
RGPD6	ENST00000329516.3	RANBP2-like and GRIP domain containing 6	5	3	1	1	1	3	hsa-miR-520h	-0.26	-0.26	N/A
CYP3A5	ENST00000339843.2	cytochrome P450, family 3, subfamily A, polypeptide 5	5	1	0	1	0	1	hsa-miR-520h	-0.26	-0.26	N/A
CYP7B1	ENST00000310193.3	cytochrome P450, family 7, subfamily B, polypeptide 1	53	3	2	1	0	1	hsa-miR-520h	-0.26	-0.26	N/A
ZNF200	ENST00000396868.3	zinc finger protein 200	269	1	1	0	0	1	hsa-miR-520h	-0.26	-0.26	N/A
CYB5B	ENST00000512062.1	cytochrome b5 type B (outer mitochondrial membrane)	2472	6	0	5	1	2	hsa-miR-520h	-0.25	-0.37	N/A
ERO1LB	ENST00000354619.5	ERO1-like beta (S. cerevisiae)	478	2	0	1	1	1	hsa-miR-520h	-0.25	-0.33	N/A
AL353791.1	ENST00000426179.1		5	2	0	1	1	0	hsa-miR-520h	-0.25	-0.25	N/A
TTPAL	ENST00000372906.2	tocopherol (alpha) transfer protein-like	265	4	2	2	0	1	hsa-miR-520h	-0.25	-0.29	N/A
TRIM22	ENST00000379965.3	tripartite motif containing 22	163	1	1	0	0	0	hsa-miR-520h	-0.25	-0.25	N/A
CYP4F2	ENST00000221700.6	cytochrome P450, family 4, subfamily F, polypeptide 2	5	1	1	0	0	0	hsa-miR-520h	-0.25	-0.25	N/A
AL626787.1	ENST00000595430.1		5	1	1	0	0	0	hsa-miR-520h	-0.25	-0.25	N/A
TNP1	ENST00000236979.2	transition protein 1 (during histone to protamine replacement)	5	1	0	0	1	0	hsa-miR-520h	-0.25	-0.25	N/A
ATP6V1E2	ENST00000306448.4	ATPase, H+ transporting, lysosomal 31kDa, V1 subunit E2	112	1	0	0	1	0	hsa-miR-520h	-0.25	-0.25	N/A
KRTAP9-4	ENST00000334109.2	keratin associated protein 9-4	5	1	0	1	0	1	hsa-miR-520h	-0.25	-0.25	N/A
SDHAF2	ENST00000543265.1	succinate dehydrogenase complex assembly factor 2	545	2	0	1	1	1	hsa-miR-520h	-0.25	-0.3	N/A
AC138655.1	ENST00000601243.1	CDNA: FLJ23120 fis, clone LNG07989; HCG1987724; Uncharacterized protein	5	2	1	1	0	0	hsa-miR-520h	-0.25	-0.25	N/A
RAP2C	ENST00000342983.2	RAP2C, member of RAS oncogene family	604	2	0	0	2	2	hsa-miR-520h	-0.25	-0.25	N/A
RPS17	ENST00000559187.1	ribosomal protein S17	5	1	1	0	0	0	hsa-miR-520h	-0.25	-0.25	N/A
RPS17L	ENST00000561157.1	ribosomal protein S17-like	5	1	1	0	0	0	hsa-miR-520h	-0.25	-0.25	N/A
EBPL	ENST00000378284.2	emopamil binding protein-like	155	2	0	2	0	1	hsa-miR-520h	-0.25	-0.27	N/A
LRRC10	ENST00000361484.3	leucine rich repeat containing 10	5	1	1	0	0	0	hsa-miR-520h	-0.24	-0.24	N/A
CENPA	ENST00000335756.4	centromere protein A	360	1	1	0	0	1	hsa-miR-520h	-0.24	-0.26	N/A
RAD54B	ENST00000297592.5	RAD54 homolog B (S. cerevisiae)	36	2	0	1	1	1	hsa-miR-520h	-0.24	-0.27	N/A
RAB30	ENST00000533486.1	RAB30, member RAS oncogene family	274	6	0	1	5	6	hsa-miR-520h	-0.24	-0.36	N/A
TTLL10	ENST00000379290.1	tubulin tyrosine ligase-like family, member 10	5	1	0	1	0	0	hsa-miR-520h	-0.24	-0.24	N/A
SLC41A1	ENST00000367137.3	solute carrier family 41 (magnesium transporter), member 1	300	1	1	0	0	1	hsa-miR-520h	-0.24	-0.24	N/A
TMEM123	ENST00000361236.3	transmembrane protein 123	2135	2	1	0	1	0	hsa-miR-520h	-0.24	-0.24	N/A
CEP63	ENST00000337090.3	centrosomal protein 63kDa	191	1	0	1	0	2	hsa-miR-520h	-0.24	-0.24	N/A
SF3B14	ENST00000233468.4	Pre-mRNA branch site protein p14	2135	1	0	0	1	0	hsa-miR-520h	-0.24	-0.24	N/A
AC112721.1	ENST00000409162.1	Uncharacterized protein	5	1	0	0	1	1	hsa-miR-520h	-0.24	-0.24	N/A
ADAMTS3	ENST00000286657.4	ADAM metallopeptidase with thrombospondin type 1 motif, 3	5	1	0	0	1	1	hsa-miR-520h	-0.24	-0.24	N/A
RAB8B	ENST00000321437.4	RAB8B, member RAS oncogene family	45	2	0	1	1	1	hsa-miR-520h	-0.24	-0.3	N/A
RAB31	ENST00000578921.1	RAB31, member RAS oncogene family	726	1	1	0	0	1	hsa-miR-520h	-0.24	-0.24	N/A
GLRA3	ENST00000274093.3	glycine receptor, alpha 3	5	2	0	1	1	3	hsa-miR-520h	-0.23	-0.23	N/A
KLHL32	ENST00000369261.4	kelch-like family member 32	11	2	0	2	0	1	hsa-miR-520h	-0.23	-0.23	N/A
DYNLRB1	ENST00000357156.2	dynein, light chain, roadblock-type 1	970	1	0	1	0	0	hsa-miR-520h	-0.23	-0.24	N/A
CCDC73	ENST00000335185.5	coiled-coil domain containing 73	5	1	0	1	0	0	hsa-miR-520h	-0.23	-0.23	N/A
PABPC1	ENST00000318607.5	poly(A) binding protein, cytoplasmic 1	95	2	0	0	2	0	hsa-miR-520h	-0.23	-0.34	N/A
RNASE1	ENST00000397967.4	ribonuclease, RNase A family, 1 (pancreatic)	5	1	0	1	0	0	hsa-miR-520h	-0.23	-0.23	N/A
STK33	ENST00000447869.1	serine/threonine kinase 33	13	2	1	1	0	1	hsa-miR-520h	-0.23	-0.23	N/A
ABCG2	ENST00000515655.1	ATP-binding cassette, sub-family G (WHITE), member 2	20	1	1	0	0	2	hsa-miR-520h	-0.23	-0.23	N/A
CLP1	ENST00000533682.1	cleavage and polyadenylation factor I subunit 1	208	1	1	0	0	0	hsa-miR-520h	-0.23	-0.23	N/A
AL136115.1	ENST00000391369.1	HCG2032337; PRO1848; Uncharacterized protein	5	1	0	1	0	0	hsa-miR-520h	-0.23	-0.23	N/A
ZNF207	ENST00000394670.4	zinc finger protein 207	839	6	2	1	3	5	hsa-miR-520h	-0.23	-0.38	N/A
SELT	ENST00000471696.1	Selenoprotein T	538	3	0	0	3	2	hsa-miR-520h	-0.23	-0.26	N/A
KRT81	ENST00000327741.5	keratin 81	49	1	1	0	0	0	hsa-miR-520h	-0.23	-0.23	N/A
RNF24	ENST00000336095.6	ring finger protein 24	448	4	2	1	1	1	hsa-miR-520h	-0.23	-0.4	N/A
PAH	ENST00000553106.1	phenylalanine hydroxylase	433	2	1	0	1	1	hsa-miR-520h	-0.23	-0.26	N/A
RP11-553A10.1	ENST00000383686.2	Uncharacterized protein	5	1	0	0	1	0	hsa-miR-520h	-0.23	-0.23	N/A
XKRX	ENST00000468904.1	XK, Kell blood group complex subunit-related, X-linked	11	1	1	0	0	0	hsa-miR-520h	-0.23	-0.23	N/A
JAG1	ENST00000254958.5	jagged 1	421	1	0	0	1	3	hsa-miR-520h	-0.23	-0.23	N/A
B4GALT6	ENST00000306851.5	UDP-Gal:betaGlcNAc beta 1,4- galactosyltransferase, polypeptide 6	146	1	1	0	0	1	hsa-miR-520h	-0.23	-0.28	N/A
BCL2A1	ENST00000335661.6	BCL2-related protein A1	5	1	0	0	1	0	hsa-miR-520h	-0.23	-0.23	N/A
EID2B	ENST00000326282.4	EP300 interacting inhibitor of differentiation 2B	156	3	0	2	1	0	hsa-miR-520h	-0.23	-0.24	N/A
NBPF24	ENST00000369226.3	neuroblastoma breakpoint family, member 24	5	2	0	0	2	0	hsa-miR-520h	-0.23	-0.23	N/A
EIF4G3	ENST00000264211.8	eukaryotic translation initiation factor 4 gamma, 3	48	1	1	0	0	0	hsa-miR-520h	-0.23	-0.23	N/A
CTC-236F12.4	ENST00000506836.1	Uncharacterized protein	5	1	0	1	0	0	hsa-miR-520h	-0.23	-0.23	N/A
ESR1	ENST00000440973.1	estrogen receptor 1	5	1	1	0	0	2	hsa-miR-520h	-0.23	-0.23	N/A
CCL8	ENST00000394620.1	chemokine (C-C motif) ligand 8	5	1	0	1	0	0	hsa-miR-520h	-0.22	-0.22	N/A
CUL4A	ENST00000326335.4	cullin 4A	4084	3	0	0	3	2	hsa-miR-520h	-0.22	-0.28	N/A
CD274	ENST00000381573.4	CD274 molecule	351	1	1	0	0	1	hsa-miR-520h	-0.22	-0.23	N/A
BPGM	ENST00000344924.3	2,3-bisphosphoglycerate mutase	1028	1	0	0	1	1	hsa-miR-520h	-0.22	-0.23	N/A
ZNF239	ENST00000306006.6	zinc finger protein 239	125	1	0	1	0	0	hsa-miR-520h	-0.22	-0.22	N/A
CIZ1	ENST00000372954.1	CDKN1A interacting zinc finger protein 1	1749	1	0	0	1	0	hsa-miR-520h	-0.22	-0.22	N/A
WDR49	ENST00000479765.1	WD repeat domain 49	5	1	0	0	1	0	hsa-miR-520h	-0.22	-0.22	N/A
SLC47A2	ENST00000325411.5	solute carrier family 47 (multidrug and toxin extrusion), member 2	5	1	1	0	0	1	hsa-miR-520h	-0.22	-0.22	N/A
GPCPD1	ENST00000379019.4	glycerophosphocholine phosphodiesterase GDE1 homolog (S. cerevisiae)	155	2	1	0	1	0	hsa-miR-520h	-0.22	-0.27	N/A
RHOV	ENST00000220507.4	ras homolog family member V	125	1	1	0	0	0	hsa-miR-520h	-0.22	-0.22	N/A
N4BP2L1	ENST00000380139.4	NEDD4 binding protein 2-like 1	92	2	0	1	1	0	hsa-miR-520h	-0.22	-0.23	N/A
VLDLR	ENST00000382100.3	very low density lipoprotein receptor	977	3	1	2	0	0	hsa-miR-520h	-0.22	-0.26	N/A
ARL17A	ENST00000337845.7	ADP-ribosylation factor-like 17A	5	1	0	0	1	0	hsa-miR-520h	-0.22	-0.22	N/A
LDHC	ENST00000546146.1	lactate dehydrogenase C	53	1	0	1	0	0	hsa-miR-520h	-0.22	-0.22	N/A
POU6F2	ENST00000518318.2	POU class 6 homeobox 2	5	3	0	2	1	0	hsa-miR-520h	-0.22	-0.22	N/A
ERMP1	ENST00000381506.3	endoplasmic reticulum metallopeptidase 1	53	2	0	0	2	3	hsa-miR-520h	-0.22	-0.45	N/A
CLCA4	ENST00000370563.3	chloride channel accessory 4	5	1	0	0	1	0	hsa-miR-520h	-0.22	-0.22	N/A
SLC2A2	ENST00000314251.3	solute carrier family 2 (facilitated glucose transporter), member 2	5	1	0	1	0	0	hsa-miR-520h	-0.22	-0.22	N/A
AP1S1	ENST00000337619.5	adaptor-related protein complex 1, sigma 1 subunit	750	1	1	0	0	1	hsa-miR-520h	-0.22	-0.23	N/A
SPTSSA	ENST00000298130.4	serine palmitoyltransferase, small subunit A	27	2	0	0	2	1	hsa-miR-520h	-0.22	-0.28	N/A
GOLGA8G	ENST00000329523.6	golgin A8 family, member G	5	2	1	0	1	1	hsa-miR-520h	-0.22	-0.22	N/A
SIGLECL1	ENST00000316401.7	SIGLEC family like 1	5	1	0	1	0	1	hsa-miR-520h	-0.22	-0.22	N/A
HMGN2	ENST00000361427.5	high mobility group nucleosomal binding domain 2	184	2	0	1	1	0	hsa-miR-520h	-0.22	-0.23	N/A
FAM9C	ENST00000542843.1	family with sequence similarity 9, member C	5	2	1	1	0	0	hsa-miR-520h	-0.22	-0.22	N/A
GPM6B	ENST00000454189.2	glycoprotein M6B	135	2	1	1	0	4	hsa-miR-520h	-0.22	-0.3	N/A
C15ORF37	ENST00000542003.1	C15orf37 protein; Uncharacterized protein	194	1	1	0	0	1	hsa-miR-520h	-0.22	-0.22	N/A
RP11-169F17.1	ENST00000581862.1	Protein LOC400655	5	2	0	1	1	0	hsa-miR-520h	-0.22	-0.22	N/A
C16orf52	ENST00000542527.2	chromosome 16 open reading frame 52	102	2	1	1	0	1	hsa-miR-520h	-0.22	-0.25	N/A
TLR1	ENST00000308979.2	toll-like receptor 1	5	1	0	0	1	0	hsa-miR-520h	-0.21	-0.21	N/A
OPALIN	ENST00000371172.3	oligodendrocytic myelin paranodal and inner loop protein	5	2	0	2	0	1	hsa-miR-520h	-0.21	-0.21	N/A
PIAS2	ENST00000585916.1	protein inhibitor of activated STAT, 2	194	6	3	2	1	3	hsa-miR-520h	-0.21	-0.47	N/A
NR4A2	ENST00000409108.2	nuclear receptor subfamily 4, group A, member 2	1631	1	1	0	0	0	hsa-miR-520h	-0.21	-0.22	N/A
DNAJB5	ENST00000545841.1	DnaJ (Hsp40) homolog, subfamily B, member 5	379	1	1	0	0	0	hsa-miR-520h	-0.21	-0.21	N/A
FABP2	ENST00000274024.3	fatty acid binding protein 2, intestinal	5	1	1	0	0	0	hsa-miR-520h	-0.21	-0.21	N/A
C2orf69	ENST00000319974.5	chromosome 2 open reading frame 69	82	2	1	0	1	0	hsa-miR-520h	-0.21	-0.31	N/A
POLR2D	ENST00000272645.4	polymerase (RNA) II (DNA directed) polypeptide D	530	2	1	1	0	1	hsa-miR-520h	-0.21	-0.22	N/A
EPM2AIP1	ENST00000322716.5	EPM2A (laforin) interacting protein 1	218	2	0	2	0	1	hsa-miR-520h	-0.21	-0.26	N/A
RP11-10A14.4	ENST00000518496.1	Uncharacterized protein	9	3	1	1	1	0	hsa-miR-520h	-0.21	-0.35	N/A
CDK17	ENST00000543119.2	cyclin-dependent kinase 17	475	2	0	1	1	0	hsa-miR-520h	-0.21	-0.22	N/A
GCNT2	ENST00000316170.3	glucosaminyl (N-acetyl) transferase 2, I-branching enzyme (I blood group)	651	3	0	2	1	1	hsa-miR-520h	-0.21	-0.21	N/A
TLR5	ENST00000540964.1	toll-like receptor 5	5	2	0	2	0	1	hsa-miR-520h	-0.21	-0.21	N/A
SHQ1	ENST00000325599.8	SHQ1, H/ACA ribonucleoprotein assembly factor	29	1	0	1	0	0	hsa-miR-520h	-0.21	-0.21	N/A
PTN	ENST00000393083.2	pleiotrophin	11	1	0	1	0	0	hsa-miR-520h	-0.21	-0.21	N/A
MOCS2	ENST00000450852.3	molybdenum cofactor synthesis 2	100	2	1	0	1	2	hsa-miR-520h	-0.21	-0.3	N/A
FCF1	ENST00000341162.4	FCF1 rRNA-processing protein	119	4	0	4	0	0	hsa-miR-520h	-0.21	-0.24	N/A
JAZF1	ENST00000283928.5	JAZF zinc finger 1	869	4	0	2	2	0	hsa-miR-520h	-0.21	-0.39	N/A
ST8SIA1	ENST00000396037.4	ST8 alpha-N-acetyl-neuraminide alpha-2,8-sialyltransferase 1	5	4	2	1	1	3	hsa-miR-520h	-0.21	-0.21	N/A
CUBN	ENST00000377833.4	cubilin (intrinsic factor-cobalamin receptor)	5	2	0	1	1	0	hsa-miR-520h	-0.21	-0.21	N/A
CPSF6	ENST00000435070.2	cleavage and polyadenylation specific factor 6, 68kDa	5819	3	1	1	1	2	hsa-miR-520h	-0.21	-0.35	N/A
GCH1	ENST00000491895.2	GTP cyclohydrolase 1	502	3	1	1	1	2	hsa-miR-520h	-0.21	-0.22	N/A
PDSS1	ENST00000376203.5	prenyl (decaprenyl) diphosphate synthase, subunit 1	41	1	0	1	0	0	hsa-miR-520h	-0.21	-0.21	N/A
PARM1	ENST00000513238.1	prostate androgen-regulated mucin-like protein 1	161	2	1	0	1	1	hsa-miR-520h	-0.21	-0.27	N/A
CSGALNACT1	ENST00000454498.2	chondroitin sulfate N-acetylgalactosaminyltransferase 1	77	2	0	1	1	0	hsa-miR-520h	-0.21	-0.21	N/A
INIP	ENST00000374242.4	INTS3 and NABP interacting protein	423	2	0	1	1	2	hsa-miR-520h	-0.21	-0.21	N/A
MLLT4	ENST00000400822.3	myeloid/lymphoid or mixed-lineage leukemia (trithorax homolog, Drosophila); translocated to, 4	232	1	0	1	0	2	hsa-miR-520h	-0.21	-0.21	N/A
TOMM20L	ENST00000360945.2	translocase of outer mitochondrial membrane 20 homolog (yeast)-like	5	1	0	0	1	0	hsa-miR-520h	-0.21	-0.21	N/A
EFCAB2	ENST00000366523.1	EF-hand calcium binding domain 2	204	1	0	1	0	0	hsa-miR-520h	-0.21	-0.25	N/A
CEP128	ENST00000281129.3	centrosomal protein 128kDa	280	1	0	1	0	0	hsa-miR-520h	-0.2	-0.2	N/A
CASP14	ENST00000427043.3	caspase 14, apoptosis-related cysteine peptidase	5	2	0	0	2	0	hsa-miR-520h	-0.2	-0.2	N/A
SALL1	ENST00000566102.1	sal-like 1 (Drosophila)	95	1	1	0	0	1	hsa-miR-520h	-0.2	-0.45	N/A
COG8	ENST00000306875.4	component of oligomeric golgi complex 8	190	6	2	3	1	1	hsa-miR-520h	-0.2	-0.29	N/A
LY6G6C	ENST00000495859.1	lymphocyte antigen 6 complex, locus G6C	5	1	0	1	0	0	hsa-miR-520h	-0.2	-0.2	N/A
C9orf156	ENST00000375119.3	chromosome 9 open reading frame 156	177	2	0	2	0	2	hsa-miR-520h	-0.2	-0.28	N/A
TRPC5	ENST00000262839.2	transient receptor potential cation channel, subfamily C, member 5	5	2	1	1	0	0	hsa-miR-520h	-0.2	-0.2	N/A
RGS17	ENST00000367225.2	regulator of G-protein signaling 17	11	6	0	3	3	3	hsa-miR-520h	-0.2	-0.36	N/A
C15orf37	ENST00000560255.1	chromosome 15 open reading frame 37	194	1	1	0	0	2	hsa-miR-520h	-0.2	-0.2	N/A
CKAP2	ENST00000378037.5	cytoskeleton associated protein 2	2841	2	0	1	1	1	hsa-miR-520h	-0.2	-0.25	N/A
NAP1L5	ENST00000323061.5	nucleosome assembly protein 1-like 5	28	1	1	0	0	2	hsa-miR-520h	-0.2	-0.28	N/A
PARG	ENST00000402038.3	poly (ADP-ribose) glycohydrolase	445	3	1	2	0	0	hsa-miR-520h	-0.2	-0.37	N/A
CCDC91	ENST00000539107.1	coiled-coil domain containing 91	215	2	0	0	2	0	hsa-miR-520h	-0.2	-0.2	N/A
HIST2H2BE	ENST00000369155.2	histone cluster 2, H2be	256	2	1	0	1	0	hsa-miR-520h	-0.2	-0.21	N/A
RAB11B	ENST00000328024.6	RAB11B, member RAS oncogene family	920	2	0	2	0	0	hsa-miR-520h	-0.2	-0.27	N/A
OCLM	ENST00000574641.1	oculomedin	5	1	0	0	1	0	hsa-miR-520h	-0.2	-0.2	N/A
ARHGEF11	ENST00000368194.3	Rho guanine nucleotide exchange factor (GEF) 11	346	2	0	1	1	0	hsa-miR-520h	-0.2	-0.2	N/A
POLR3G	ENST00000504930.1	polymerase (RNA) III (DNA directed) polypeptide G (32kD)	67	1	1	0	0	0	hsa-miR-520h	-0.2	-0.2	N/A
SLC44A4	ENST00000229729.6	solute carrier family 44, member 4	5	1	1	0	0	0	hsa-miR-520h	-0.2	-0.2	N/A
LATS2	ENST00000382592.4	large tumor suppressor kinase 2	464	2	0	0	2	0	hsa-miR-520h	-0.2	-0.2	N/A
TM4SF20	ENST00000304568.3	transmembrane 4 L six family member 20	5	1	1	0	0	2	hsa-miR-520h	-0.2	-0.2	N/A
TUFM	ENST00000313511.3	Tu translation elongation factor, mitochondrial	41584	1	0	0	1	0	hsa-miR-520h	-0.2	-0.2	N/A
AKIRIN1	ENST00000432648.3	akirin 1	798	3	0	2	1	2	hsa-miR-520h	-0.19	-0.23	N/A
NDUFB5	ENST00000493866.1	NADH dehydrogenase (ubiquinone) 1 beta subcomplex, 5, 16kDa	5395	1	0	0	1	0	hsa-miR-520h	-0.19	-0.2	N/A
MAGEB4	ENST00000378982.2	melanoma antigen family B, 4	5	1	0	1	0	0	hsa-miR-520h	-0.19	-0.19	N/A
MAP7D3	ENST00000316077.9	MAP7 domain containing 3	142	1	1	0	0	1	hsa-miR-520h	-0.19	-0.21	N/A
DFNA5	ENST00000342947.3	deafness, autosomal dominant 5	1467	1	0	0	1	0	hsa-miR-520h	-0.19	-0.2	N/A
SEPHS1	ENST00000545675.1	selenophosphate synthetase 1	281	2	1	1	0	1	hsa-miR-520h	-0.19	-0.23	N/A
BCL2L11	ENST00000393256.3	BCL2-like 11 (apoptosis facilitator)	105	2	1	0	1	0	hsa-miR-520h	-0.19	-0.23	N/A
UBE2W	ENST00000517608.1	ubiquitin-conjugating enzyme E2W (putative)	102	2	1	0	1	2	hsa-miR-520h	-0.19	-0.21	N/A
ASAH1	ENST00000262097.6	N-acylsphingosine amidohydrolase (acid ceramidase) 1	445	1	1	0	0	0	hsa-miR-520h	-0.19	-0.23	N/A
TTC32	ENST00000402414.1	tetratricopeptide repeat domain 32	119	1	0	0	1	0	hsa-miR-520h	-0.19	-0.19	N/A
TRIML2	ENST00000512729.1	tripartite motif family-like 2	5	1	0	0	1	0	hsa-miR-520h	-0.19	-0.19	N/A
SCGN	ENST00000334979.6	secretagogin, EF-hand calcium binding protein	590	1	0	0	1	0	hsa-miR-520h	-0.19	-0.19	N/A
MAGEB1	ENST00000378981.3	melanoma antigen family B, 1	5	1	0	1	0	0	hsa-miR-520h	-0.19	-0.19	N/A
RP6-24A23.6	ENST00000563887.1	Uncharacterized protein	937	2	0	1	1	1	hsa-miR-520h	-0.19	-0.24	N/A
EIF4E	ENST00000450253.2	eukaryotic translation initiation factor 4E	876	4	0	4	0	4	hsa-miR-520h	-0.19	-0.28	N/A
USP3	ENST00000380324.3	ubiquitin specific peptidase 3	583	2	1	0	1	2	hsa-miR-520h	-0.19	-0.25	N/A
SNAP47	ENST00000366760.1	synaptosomal-associated protein, 47kDa	7416	2	1	1	0	1	hsa-miR-520h	-0.19	-0.21	N/A
OR6B2	ENST00000402971.2	olfactory receptor, family 6, subfamily B, member 2	5	1	0	1	0	0	hsa-miR-520h	-0.19	-0.19	N/A
NBN	ENST00000265433.3	nibrin	342	1	0	0	1	0	hsa-miR-520h	-0.19	-0.19	N/A
POGK	ENST00000367875.1	pogo transposable element with KRAB domain	377	1	0	0	1	1	hsa-miR-520h	-0.19	-0.24	N/A
S1PR3	ENST00000358157.2	sphingosine-1-phosphate receptor 3	70	5	1	3	1	1	hsa-miR-520h	-0.19	-0.21	N/A
NVL	ENST00000391875.2	nuclear VCP-like	441	1	0	0	1	0	hsa-miR-520h	-0.19	-0.27	N/A
RAB39A	ENST00000320578.2	RAB39A, member RAS oncogene family	15	2	0	1	1	1	hsa-miR-520h	-0.19	-0.24	N/A
IRAK4	ENST00000431837.1	interleukin-1 receptor-associated kinase 4	223	3	1	2	0	1	hsa-miR-520h	-0.19	-0.19	N/A
MAPK8	ENST00000374182.3	mitogen-activated protein kinase 8	227	2	0	0	2	1	hsa-miR-520h	-0.19	-0.29	N/A
FRA10AC1	ENST00000536233.1	fragile site, folic acid type, rare, fra(10)(q23.3) or fra(10)(q24.2) candidate 1	289	3	0	0	3	3	hsa-miR-520h	-0.19	-0.21	N/A
C17orf58	ENST00000536693.1	chromosome 17 open reading frame 58	48	1	0	1	0	0	hsa-miR-520h	-0.19	-0.19	N/A
NPEPL1	ENST00000356091.6	aminopeptidase-like 1	134	1	0	1	0	0	hsa-miR-520h	-0.19	-0.19	N/A
PRR16	ENST00000407149.2	proline rich 16	394	1	0	0	1	1	hsa-miR-520h	-0.19	-0.19	N/A
CDKN2B	ENST00000380142.4	cyclin-dependent kinase inhibitor 2B (p15, inhibits CDK4)	373	1	1	0	0	0	hsa-miR-520h	-0.19	-0.33	N/A
ARL16	ENST00000397498.4	ADP-ribosylation factor-like 16	37	1	1	0	0	0	hsa-miR-520h	-0.19	-0.19	N/A
TOX3	ENST00000407228.3	TOX high mobility group box family member 3	59	1	0	1	0	0	hsa-miR-520h	-0.19	-0.19	N/A
TECRL	ENST00000381210.3	trans-2,3-enoyl-CoA reductase-like	5	1	1	0	0	0	hsa-miR-520h	-0.19	-0.19	N/A
PIH1D3	ENST00000372453.3	PIH1 domain containing 3	5	2	0	1	1	0	hsa-miR-520h	-0.19	-0.19	N/A
ZCCHC16	ENST00000340433.2	zinc finger, CCHC domain containing 16	5	1	0	0	1	2	hsa-miR-520h	-0.19	-0.19	N/A
FAM89A	ENST00000366654.4	family with sequence similarity 89, member A	368	2	0	2	0	0	hsa-miR-520h	-0.19	-0.21	N/A
PAFAH2	ENST00000374282.3	platelet-activating factor acetylhydrolase 2, 40kDa	287	3	0	2	1	0	hsa-miR-520h	-0.19	-0.19	N/A
ZNF589	ENST00000427617.2	zinc finger protein 589	20	3	1	1	1	3	hsa-miR-520h	-0.19	-0.2	N/A
DIDO1	ENST00000266070.4	death inducer-obliterator 1	1279	1	1	0	0	1	hsa-miR-520h	-0.19	-0.19	N/A
ZNF791	ENST00000446165.1	zinc finger protein 791	242	4	0	4	0	1	hsa-miR-520h	-0.19	-0.19	N/A
EPYC	ENST00000261172.3	epiphycan	5	1	0	0	1	0	hsa-miR-520h	-0.19	-0.19	N/A
GOT1	ENST00000370508.5	glutamic-oxaloacetic transaminase 1, soluble	2393	1	0	0	1	0	hsa-miR-520h	-0.18	-0.18	N/A
ZNF367	ENST00000375256.4	zinc finger protein 367	325	1	0	0	1	0	hsa-miR-520h	-0.18	-0.18	N/A
XKR9	ENST00000408926.3	XK, Kell blood group complex subunit-related family, member 9	5	1	1	0	0	1	hsa-miR-520h	-0.18	-0.18	N/A
KRTAP9-6	ENST00000391355.1	keratin associated protein 9-6	5	1	0	1	0	1	hsa-miR-520h	-0.18	-0.18	N/A
PITRM1	ENST00000224949.4	pitrilysin metallopeptidase 1	731	1	0	1	0	0	hsa-miR-520h	-0.18	-0.18	N/A
ZBTB37	ENST00000367701.5	zinc finger and BTB domain containing 37	213	4	0	3	1	7	hsa-miR-520h	-0.18	-0.2	N/A
KHDRBS3	ENST00000355849.5	KH domain containing, RNA binding, signal transduction associated 3	11	1	0	0	1	1	hsa-miR-520h	-0.18	-0.2	N/A
SNN	ENST00000329565.5	stannin	663	1	1	0	0	0	hsa-miR-520h	-0.18	-0.2	N/A
NR4A3	ENST00000330847.1	nuclear receptor subfamily 4, group A, member 3	244	2	1	0	1	0	hsa-miR-520h	-0.18	-0.19	N/A
FAM92A1	ENST00000518322.1	family with sequence similarity 92, member A1	80	1	0	1	0	2	hsa-miR-520h	-0.18	-0.18	N/A
CXorf30	ENST00000378657.4	chromosome X open reading frame 30	5	1	0	0	1	0	hsa-miR-520h	-0.18	-0.18	N/A
CLLU1OS	ENST00000378487.2	chronic lymphocytic leukemia up-regulated 1 opposite strand	5	1	0	0	1	1	hsa-miR-520h	-0.18	-0.18	N/A
GOLGA7	ENST00000405786.2	golgin A7	34	1	0	1	0	1	hsa-miR-520h	-0.18	-0.22	N/A
MZT1	ENST00000377818.3	mitotic spindle organizing protein 1	157	1	0	0	1	1	hsa-miR-520h	-0.18	-0.22	N/A
ZNF320	ENST00000391781.2	zinc finger protein 320	10	4	2	2	0	0	hsa-miR-520h	-0.18	-0.19	N/A
IL6ST	ENST00000381287.4	interleukin 6 signal transducer (gp130, oncostatin M receptor)	213	1	0	1	0	0	hsa-miR-520h	-0.18	-0.19	N/A
PSMA1	ENST00000396394.2	proteasome (prosome, macropain) subunit, alpha type, 1	124	1	0	0	1	0	hsa-miR-520h	-0.18	-0.18	N/A
AAK1	ENST00000409085.4	AP2 associated kinase 1	27	11	2	6	3	5	hsa-miR-520h	-0.18	-0.23	N/A
DBN1	ENST00000512501.1	drebrin 1	9937	1	0	1	0	0	hsa-miR-520h	-0.18	-0.19	N/A
ANKRD20A1	ENST00000377477.2	ankyrin repeat domain 20 family, member A1	5	3	0	0	3	0	hsa-miR-520h	-0.18	-0.21	N/A
ANKRD20A2	ENST00000377601.2	ankyrin repeat domain 20 family, member A2	5	3	0	0	3	0	hsa-miR-520h	-0.18	-0.21	N/A
DNTT	ENST00000371174.2	DNA nucleotidylexotransferase	5	1	0	1	0	1	hsa-miR-520h	-0.18	-0.18	N/A
FMR1	ENST00000370471.3	fragile X mental retardation 1	1155	2	0	0	2	2	hsa-miR-520h	-0.18	-0.22	N/A
FAM169A	ENST00000380515.3	family with sequence similarity 169, member A	90	2	0	1	1	4	hsa-miR-520h	-0.18	-0.22	N/A
CSTF2	ENST00000415585.2	cleavage stimulation factor, 3' pre-RNA, subunit 2, 64kDa	385	2	0	0	2	1	hsa-miR-520h	-0.18	-0.21	N/A
NRIP3	ENST00000309166.3	nuclear receptor interacting protein 3	58	2	1	0	1	2	hsa-miR-520h	-0.18	-0.19	N/A
NEK9	ENST00000238616.5	NIMA-related kinase 9	733	4	0	2	2	1	hsa-miR-520h	-0.18	-0.23	N/A
PARP6	ENST00000260376.7	poly (ADP-ribose) polymerase family, member 6	867	1	0	1	0	0	hsa-miR-520h	-0.18	-0.18	N/A
OCLN	ENST00000355237.2	occludin	5	3	0	2	1	2	hsa-miR-520h	-0.18	-0.18	N/A
GOLIM4	ENST00000470487.1	golgi integral membrane protein 4	48	1	1	0	0	1	hsa-miR-520h	-0.18	-0.18	N/A
NCAPD2	ENST00000315579.5	non-SMC condensin I complex, subunit D2	1874	1	0	1	0	1	hsa-miR-520h	-0.18	-0.19	N/A
GOLGA8F	ENST00000526619.2	golgin A8 family, member F	5	2	1	0	1	1	hsa-miR-520h	-0.18	-0.18	N/A
ZNF713	ENST00000429591.2	zinc finger protein 713	5	3	1	1	1	0	hsa-miR-520h	-0.18	-0.18	N/A
IFNGR1	ENST00000367739.4	interferon gamma receptor 1	8	1	0	0	1	0	hsa-miR-520h	-0.18	-0.18	N/A
MEOX1	ENST00000329168.3	mesenchyme homeobox 1	5	1	0	1	0	0	hsa-miR-520h	-0.18	-0.18	N/A
HMGCS1	ENST00000325110.6	3-hydroxy-3-methylglutaryl-CoA synthase 1 (soluble)	3730	3	0	0	3	1	hsa-miR-520h	-0.18	-0.23	N/A
APBB2	ENST00000295974.8	amyloid beta (A4) precursor protein-binding, family B, member 2	704	2	0	1	1	1	hsa-miR-520h	-0.18	-0.18	N/A
C19orf47	ENST00000582783.1	chromosome 19 open reading frame 47	94	1	0	1	0	0	hsa-miR-520h	-0.18	-0.18	N/A
NMNAT1	ENST00000377205.1	nicotinamide nucleotide adenylyltransferase 1	72	3	1	2	0	1	hsa-miR-520h	-0.18	-0.18	N/A
DYM	ENST00000442713.2	dymeclin	547	2	1	1	0	0	hsa-miR-520h	-0.18	-0.18	N/A
CPNE1	ENST00000352393.4	copine I	2507	1	0	1	0	0	hsa-miR-520h	-0.18	-0.18	N/A
P4HA3	ENST00000331597.4	prolyl 4-hydroxylase, alpha polypeptide III	5	1	1	0	0	0	hsa-miR-520h	-0.18	-0.18	N/A
KRTAP9-9	ENST00000394008.1	keratin associated protein 9-9	5	1	0	1	0	0	hsa-miR-520h	-0.18	-0.18	N/A
C10orf40	ENST00000521074.1	chromosome 10 open reading frame 40	5	3	0	3	0	0	hsa-miR-520h	-0.18	-0.18	N/A
ANKRD7	ENST00000357099.4	ankyrin repeat domain 7	13	1	0	0	1	0	hsa-miR-520h	-0.17	-0.17	N/A
FIGN	ENST00000333129.3	fidgetin	10	3	0	2	1	4	hsa-miR-520h	-0.17	-0.21	N/A
RAPGEF5	ENST00000401957.2	Rap guanine nucleotide exchange factor (GEF) 5	32	3	1	1	1	1	hsa-miR-520h	-0.17	-0.17	N/A
SCAI	ENST00000336505.6	suppressor of cancer cell invasion	74	5	0	3	2	1	hsa-miR-520h	-0.17	-0.26	N/A
GDI1	ENST00000447750.2	GDP dissociation inhibitor 1	21	1	0	0	1	0	hsa-miR-520h	-0.17	-0.17	N/A
FAM46A	ENST00000369754.3	family with sequence similarity 46, member A	899	2	1	1	0	0	hsa-miR-520h	-0.17	-0.17	N/A
ST7	ENST00000393451.3	suppression of tumorigenicity 7	877	1	0	0	1	0	hsa-miR-520h	-0.17	-0.17	N/A
XRCC4	ENST00000511817.1	X-ray repair complementing defective repair in Chinese hamster cells 4	573	1	0	0	1	0	hsa-miR-520h	-0.17	-0.17	N/A
LIPA	ENST00000336233.5	lipase A, lysosomal acid, cholesterol esterase	1793	1	0	0	1	1	hsa-miR-520h	-0.17	-0.17	N/A
PGAP1	ENST00000354764.4	post-GPI attachment to proteins 1	106	2	0	0	2	3	hsa-miR-520h	-0.17	-0.24	N/A
E2F1	ENST00000343380.5	E2F transcription factor 1	479	1	1	0	0	0	hsa-miR-520h	-0.17	-0.19	N/A
RP11-3B7.1	ENST00000440528.3	Uncharacterized protein	8	1	0	0	1	0	hsa-miR-520h	-0.17	-0.17	N/A
CA5A	ENST00000309893.2	carbonic anhydrase VA, mitochondrial	13	1	0	0	1	0	hsa-miR-520h	-0.17	-0.17	N/A
SEC14L6	ENST00000402034.2	SEC14-like 6 (S. cerevisiae)	14	3	0	3	0	0	hsa-miR-520h	-0.17	-0.17	N/A
SMIM3	ENST00000526627.1	small integral membrane protein 3	3180	2	0	1	1	2	hsa-miR-520h	-0.17	-0.17	N/A
DDX27	ENST00000371764.4	DEAD (Asp-Glu-Ala-Asp) box polypeptide 27	583	1	0	1	0	0	hsa-miR-520h	-0.17	-0.17	N/A
ANAPC10	ENST00000507656.1	anaphase promoting complex subunit 10	46	1	0	0	1	0	hsa-miR-520h	-0.17	-0.17	N/A
SMEK2	ENST00000272313.5	SMEK homolog 2, suppressor of mek1 (Dictyostelium)	342	1	0	0	1	1	hsa-miR-520h	-0.17	-0.17	N/A
ZFP1	ENST00000464850.1	ZFP1 zinc finger protein	32	1	0	0	1	1	hsa-miR-520h	-0.17	-0.17	N/A
KRT6C	ENST00000252250.6	keratin 6C	5	1	0	1	0	0	hsa-miR-520h	-0.17	-0.17	N/A
PTPN13	ENST00000436978.1	protein tyrosine phosphatase, non-receptor type 13 (APO-1/CD95 (Fas)-associated phosphatase)	97	1	0	1	0	0	hsa-miR-520h	-0.17	-0.18	N/A
ANGPT1	ENST00000520734.1	angiopoietin 1	21	1	1	0	0	0	hsa-miR-520h	-0.17	-0.26	N/A
DMRTC1	ENST00000290273.5	DMRT-like family C1	5	1	0	1	0	0	hsa-miR-520h	-0.17	-0.17	N/A
C11orf91	ENST00000379011.4	chromosome 11 open reading frame 91	241	1	0	1	0	0	hsa-miR-520h	-0.17	-0.18	N/A
ELOVL7	ENST00000508821.1	ELOVL fatty acid elongase 7	52	2	0	1	1	3	hsa-miR-520h	-0.17	-0.17	N/A
ASPN	ENST00000375543.1	asporin	5	1	0	1	0	1	hsa-miR-520h	-0.17	-0.17	N/A
FBXL5	ENST00000341285.3	F-box and leucine-rich repeat protein 5	487	2	0	1	1	3	hsa-miR-520h	-0.17	-0.19	N/A
HSCB	ENST00000398941.2	HscB mitochondrial iron-sulfur cluster co-chaperone	102	2	0	1	1	0	hsa-miR-520h	-0.17	-0.19	N/A
OSBPL10	ENST00000396556.2	oxysterol binding protein-like 10	10	3	0	2	1	0	hsa-miR-520h	-0.17	-0.17	N/A
TMPRSS11BNL	ENST00000432593.3	TMPRSS11B N-terminal like	5	2	0	1	1	0	hsa-miR-520h	-0.17	-0.17	N/A
BCAS2	ENST00000369541.3	breast carcinoma amplified sequence 2	159	3	0	2	1	1	hsa-miR-520h	-0.17	-0.2	N/A
C5orf24	ENST00000394976.3	chromosome 5 open reading frame 24	2668	2	1	1	0	1	hsa-miR-520h	-0.17	-0.18	N/A
PLEKHA4	ENST00000355496.5	pleckstrin homology domain containing, family A (phosphoinositide binding specific) member 4	88	1	0	0	1	0	hsa-miR-520h	-0.17	-0.17	N/A
AP000679.2	ENST00000319763.1	Uncharacterized protein	5	1	0	1	0	1	hsa-miR-520h	-0.17	-0.17	N/A
PTPN1	ENST00000371621.3	protein tyrosine phosphatase, non-receptor type 1	142	2	1	0	1	1	hsa-miR-520h	-0.17	-0.18	N/A
TBKBP1	ENST00000361722.3	TBK1 binding protein 1	173	1	1	0	0	0	hsa-miR-520h	-0.17	-0.17	N/A
ENPP4	ENST00000321037.4	ectonucleotide pyrophosphatase/phosphodiesterase 4 (putative)	114	1	0	0	1	2	hsa-miR-520h	-0.17	-0.18	N/A
KANK4	ENST00000317477.4	KN motif and ankyrin repeat domains 4	80	3	1	2	0	0	hsa-miR-520h	-0.17	-0.28	N/A
FAM129A	ENST00000367511.3	family with sequence similarity 129, member A	213	2	0	2	0	1	hsa-miR-520h	-0.17	-0.17	N/A
ZDHHC20	ENST00000320220.9	zinc finger, DHHC-type containing 20	1486	3	0	2	1	0	hsa-miR-520h	-0.17	-0.17	N/A
RBBP5	ENST00000264515.6	retinoblastoma binding protein 5	166	4	0	3	1	0	hsa-miR-520h	-0.17	-0.2	N/A
CALU	ENST00000535011.2	calumenin	3079	1	0	1	0	0	hsa-miR-520h	-0.17	-0.17	N/A
KBTBD3	ENST00000534815.1	kelch repeat and BTB (POZ) domain containing 3	5	1	1	0	0	1	hsa-miR-520h	-0.17	-0.17	N/A
BRCA2	ENST00000544455.1	breast cancer 2, early onset	5	1	1	0	0	0	hsa-miR-520h	-0.17	-0.17	N/A
TCF3	ENST00000262965.5	transcription factor 3	1267	1	0	1	0	0	hsa-miR-520h	-0.17	-0.17	N/A
ARL14EPL	ENST00000601302.2	ADP-ribosylation factor-like 14 effector protein-like	10	2	1	0	1	1	hsa-miR-520h	-0.17	-0.36	N/A
KCNIP1	ENST00000328939.4	Kv channel interacting protein 1	5	1	0	1	0	0	hsa-miR-520h	-0.17	-0.17	N/A
KB-1507C5.2	ENST00000524007.1	HCG15011, isoform CRA_a; Protein LOC100996457	103	4	0	3	1	1	hsa-miR-520h	-0.16	-0.22	N/A
BCOR	ENST00000397354.3	BCL6 corepressor	355	2	1	0	1	2	hsa-miR-520h	-0.16	-0.17	N/A
CRTC2	ENST00000368630.3	CREB regulated transcription coactivator 2	275	1	0	0	1	0	hsa-miR-520h	-0.16	-0.16	N/A
C8orf37	ENST00000286688.5	chromosome 8 open reading frame 37	70	3	0	2	1	0	hsa-miR-520h	-0.16	-0.16	N/A
CYP39A1	ENST00000275016.2	cytochrome P450, family 39, subfamily A, polypeptide 1	152	1	0	1	0	0	hsa-miR-520h	-0.16	-0.16	N/A
C4orf51	ENST00000438731.1	chromosome 4 open reading frame 51	5	1	0	0	1	0	hsa-miR-520h	-0.16	-0.16	N/A
IL5	ENST00000231454.1	interleukin 5 (colony-stimulating factor, eosinophil)	5	1	0	1	0	0	hsa-miR-520h	-0.16	-0.16	N/A
GC	ENST00000273951.8	group-specific component (vitamin D binding protein)	243	1	0	0	1	0	hsa-miR-520h	-0.16	-0.16	N/A
SMAD3	ENST00000327367.4	SMAD family member 3	1140	4	2	0	2	2	hsa-miR-520h	-0.16	-0.18	N/A
ZNF318	ENST00000361428.2	zinc finger protein 318	113	2	0	2	0	0	hsa-miR-520h	-0.16	-0.18	N/A
PTGR2	ENST00000555661.1	prostaglandin reductase 2	244	2	0	2	0	0	hsa-miR-520h	-0.16	-0.17	N/A
LHX2	ENST00000373615.4	LIM homeobox 2	326	1	0	0	1	1	hsa-miR-520h	-0.16	-0.16	N/A
GPX6	ENST00000361902.1	glutathione peroxidase 6 (olfactory)	5	1	0	1	0	0	hsa-miR-520h	-0.16	-0.16	N/A
EVI2A	ENST00000461237.1	ecotropic viral integration site 2A	5	1	0	0	1	0	hsa-miR-520h	-0.16	-0.16	N/A
GOLM1	ENST00000388712.3	golgi membrane protein 1	4212	3	1	2	0	3	hsa-miR-520h	-0.16	-0.23	N/A
ATG5	ENST00000360666.4	autophagy related 5	1078	1	0	0	1	1	hsa-miR-520h	-0.16	-0.16	N/A
GIMAP5	ENST00000358647.3	GTPase, IMAP family member 5	5	1	0	1	0	0	hsa-miR-520h	-0.16	-0.16	N/A
FASTK	ENST00000540185.1	Fas-activated serine/threonine kinase	645	2	0	2	0	0	hsa-miR-520h	-0.16	-0.16	N/A
EPHB2	ENST00000374632.3	EPH receptor B2	297	1	1	0	0	0	hsa-miR-520h	-0.16	-0.16	N/A
PRR9	ENST00000368744.3	proline rich 9	5	1	0	0	1	0	hsa-miR-520h	-0.16	-0.16	N/A
TSHZ3	ENST00000240587.4	teashirt zinc finger homeobox 3	81	1	0	0	1	2	hsa-miR-520h	-0.16	-0.18	N/A
SLC50A1	ENST00000368404.4	solute carrier family 50 (sugar efflux transporter), member 1	3317	2	0	1	1	0	hsa-miR-520h	-0.16	-0.16	N/A
KIAA1324	ENST00000369939.3	KIAA1324	41	2	0	2	0	1	hsa-miR-520h	-0.16	-0.17	N/A
RNASE4	ENST00000555835.1	ribonuclease, RNase A family, 4	103	1	0	0	1	0	hsa-miR-520h	-0.16	-0.17	N/A
RPUSD4	ENST00000298317.4	RNA pseudouridylate synthase domain containing 4	333	1	0	0	1	0	hsa-miR-520h	-0.16	-0.19	N/A
C5orf34	ENST00000306862.2	chromosome 5 open reading frame 34	1926	1	0	0	1	0	hsa-miR-520h	-0.16	-0.16	N/A
TEX14	ENST00000389934.3	testis expressed 14	7	1	0	1	0	0	hsa-miR-520h	-0.16	-0.16	N/A
B2M	ENST00000558401.1	beta-2-microglobulin	56489	2	0	0	2	0	hsa-miR-520h	-0.16	-0.3	N/A
GRIP1	ENST00000398016.3	glutamate receptor interacting protein 1	28	1	1	0	0	0	hsa-miR-520h	-0.16	-0.16	N/A
FSTL1	ENST00000295633.3	follistatin-like 1	6788	5	1	1	3	0	hsa-miR-520h	-0.16	-0.32	N/A
TRPA1	ENST00000262209.4	transient receptor potential cation channel, subfamily A, member 1	75	2	1	0	1	0	hsa-miR-520h	-0.16	-0.16	N/A
CYP4F31P	ENST00000416266.1	cytochrome P450, family 4, subfamily F, polypeptide 31, pseudogene	5	2	0	0	2	0	hsa-miR-520h	-0.16	-0.16	N/A
FLJ00388	ENST00000594280.1		185	1	0	1	0	0	hsa-miR-520h	-0.16	-0.16	N/A
AL391152.1	ENST00000391612.1		5	1	0	1	0	0	hsa-miR-520h	-0.16	-0.16	N/A
FUCA2	ENST00000002165.6	fucosidase, alpha-L- 2, plasma	1029	1	0	1	0	0	hsa-miR-520h	-0.16	-0.16	N/A
SLC22A24	ENST00000326192.5	solute carrier family 22, member 24	5	1	0	1	0	0	hsa-miR-520h	-0.16	-0.16	N/A
XRCC6	ENST00000402580.3	X-ray repair complementing defective repair in Chinese hamster cells 6	47	1	0	1	0	0	hsa-miR-520h	-0.16	-0.16	N/A
C18orf63	ENST00000579455.1	chromosome 18 open reading frame 63	5	1	0	1	0	0	hsa-miR-520h	-0.16	-0.16	N/A
SGMS2	ENST00000394684.4	sphingomyelin synthase 2	111	2	1	0	1	1	hsa-miR-520h	-0.16	-0.23	N/A
KLHL15	ENST00000328046.8	kelch-like family member 15	42	2	1	1	0	2	hsa-miR-520h	-0.16	-0.2	N/A
ZSCAN2	ENST00000541040.1	zinc finger and SCAN domain containing 2	125	3	0	2	1	0	hsa-miR-520h	-0.16	-0.19	N/A
PPAP2A	ENST00000264775.5	phosphatidic acid phosphatase type 2A	649	1	0	1	0	0	hsa-miR-520h	-0.16	-0.16	N/A
RP11-332O19.5	ENST00000441178.2	rcRPE protein	5	1	0	0	1	0	hsa-miR-520h	-0.16	-0.16	N/A
CWC22	ENST00000410053.3	CWC22 spliceosome-associated protein homolog (S. cerevisiae)	16	1	0	0	1	0	hsa-miR-520h	-0.16	-0.16	N/A
FAM60A	ENST00000539409.1	family with sequence similarity 60, member A	58	1	0	1	0	1	hsa-miR-520h	-0.16	-0.19	N/A
MAN1A1	ENST00000368468.3	mannosidase, alpha, class 1A, member 1	248	3	1	0	2	1	hsa-miR-520h	-0.16	-0.21	N/A
ZBTB43	ENST00000449886.1	zinc finger and BTB domain containing 43	396	3	0	2	1	1	hsa-miR-520h	-0.16	-0.16	N/A
KPNA1	ENST00000344337.6	karyopherin alpha 1 (importin alpha 5)	1030	2	1	0	1	5	hsa-miR-520h	-0.16	-0.18	N/A
EZH2	ENST00000478654.1	enhancer of zeste homolog 2 (Drosophila)	577	1	0	0	1	0	hsa-miR-520h	-0.16	-0.16	N/A
C4orf46	ENST00000508457.1	chromosome 4 open reading frame 46	128	2	0	0	2	1	hsa-miR-520h	-0.16	-0.18	N/A
SMCP	ENST00000368765.3	sperm mitochondria-associated cysteine-rich protein	5	1	0	1	0	0	hsa-miR-520h	-0.16	-0.16	N/A
ASZ1	ENST00000284629.2	ankyrin repeat, SAM and basic leucine zipper domain containing 1	5	1	0	0	1	0	hsa-miR-520h	-0.15	-0.15	N/A
ATOH7	ENST00000373673.3	atonal homolog 7 (Drosophila)	11	1	0	0	1	1	hsa-miR-520h	-0.15	-0.15	N/A
ARL4A	ENST00000396663.1	ADP-ribosylation factor-like 4A	213	3	0	1	2	0	hsa-miR-520h	-0.15	-0.39	N/A
TUBD1	ENST00000346141.6	tubulin, delta 1	157	3	0	2	1	3	hsa-miR-520h	-0.15	-0.21	N/A
DMP1	ENST00000339673.6	dentin matrix acidic phosphoprotein 1	5	1	1	0	0	1	hsa-miR-520h	-0.15	-0.15	N/A
PAX8	ENST00000263335.7	paired box 8	11	2	1	1	0	2	hsa-miR-520h	-0.15	-0.15	N/A
COX17	ENST00000261070.2	COX17 cytochrome c oxidase copper chaperone	40	1	0	0	1	0	hsa-miR-520h	-0.15	-0.15	N/A
RAB12	ENST00000329286.6	RAB12, member RAS oncogene family	589	1	0	1	0	0	hsa-miR-520h	-0.15	-0.15	N/A
UQCRFS1	ENST00000304863.4	ubiquinol-cytochrome c reductase, Rieske iron-sulfur polypeptide 1	59	3	1	1	1	0	hsa-miR-520h	-0.15	-0.29	N/A
MTCH2	ENST00000302503.3	mitochondrial carrier 2	4079	2	0	2	0	0	hsa-miR-520h	-0.15	-0.21	N/A
GPR137C	ENST00000321662.6	G protein-coupled receptor 137C	110	2	0	1	1	3	hsa-miR-520h	-0.15	-0.16	N/A
ZFP37	ENST00000374227.3	ZFP37 zinc finger protein	24	3	0	1	2	0	hsa-miR-520h	-0.15	-0.17	N/A
CLDN8	ENST00000399899.1	claudin 8	5	2	0	0	2	0	hsa-miR-520h	-0.15	-0.15	N/A
CHRNA6	ENST00000276410.2	cholinergic receptor, nicotinic, alpha 6 (neuronal)	5	1	0	1	0	0	hsa-miR-520h	-0.15	-0.15	N/A
TMEM213	ENST00000442682.2	transmembrane protein 213	5	3	1	1	1	1	hsa-miR-520h	-0.15	-0.15	N/A
GCNT3	ENST00000396065.1	glucosaminyl (N-acetyl) transferase 3, mucin type	54	1	0	0	1	0	hsa-miR-520h	-0.15	-0.15	N/A
HLA-DPA1	ENST00000419277.1	major histocompatibility complex, class II, DP alpha 1	5	1	0	1	0	0	hsa-miR-520h	-0.15	-0.15	N/A
ZFP91	ENST00000316059.6	ZFP91 zinc finger protein	688	2	1	0	1	3	hsa-miR-520h	-0.15	-0.15	N/A
FKBP1A	ENST00000400137.4	FK506 binding protein 1A, 12kDa	72	1	0	1	0	0	hsa-miR-520h	-0.15	-0.15	N/A
DMRTC1B	ENST00000373532.3	DMRT-like family C1B	5	1	0	1	0	0	hsa-miR-520h	-0.15	-0.15	N/A
MGEA5	ENST00000439817.1	meningioma expressed antigen 5 (hyaluronidase)	1253	3	2	0	1	1	hsa-miR-520h	-0.15	-0.16	N/A
LPAR5	ENST00000329858.4	lysophosphatidic acid receptor 5	5	1	1	0	0	0	hsa-miR-520h	-0.15	-0.15	N/A
NSG1	ENST00000421177.2	Neuron-specific protein family member 1	25	1	0	0	1	0	hsa-miR-520h	-0.15	-0.15	N/A
AC016559.1	ENST00000594347.1	Uncharacterized protein	15	3	0	3	0	0	hsa-miR-520h	-0.15	-0.15	N/A
FGF23	ENST00000237837.1	fibroblast growth factor 23	5	2	0	0	2	0	hsa-miR-520h	-0.15	-0.15	N/A
DDAH1	ENST00000535924.2	dimethylarginine dimethylaminohydrolase 1	46	2	0	0	2	0	hsa-miR-520h	-0.15	-0.15	N/A
PAAF1	ENST00000544552.1	proteasomal ATPase-associated factor 1	22	1	0	0	1	1	hsa-miR-520h	-0.15	-0.16	N/A
SYT1	ENST00000457153.2	synaptotagmin I	13	1	0	1	0	1	hsa-miR-520h	-0.15	-0.15	N/A
DDIT4L	ENST00000273990.2	DNA-damage-inducible transcript 4-like	87	1	1	0	0	0	hsa-miR-520h	-0.15	-0.15	N/A
ZNF142	ENST00000449707.1	zinc finger protein 142	252	1	0	0	1	0	hsa-miR-520h	-0.15	-0.15	N/A
GTF2F2	ENST00000340473.6	general transcription factor IIF, polypeptide 2, 30kDa	803	1	0	0	1	0	hsa-miR-520h	-0.15	-0.15	N/A
KLHL29	ENST00000486442.1	kelch-like family member 29	414	1	1	0	0	0	hsa-miR-520h	-0.15	-0.15	N/A
TRAPPC3	ENST00000373166.3	trafficking protein particle complex 3	470	1	1	0	0	0	hsa-miR-520h	-0.15	-0.32	N/A
SNAPC3	ENST00000380821.3	small nuclear RNA activating complex, polypeptide 3, 50kDa	2406	1	1	0	0	1	hsa-miR-520h	-0.15	-0.15	N/A
MAN1A2	ENST00000356554.3	mannosidase, alpha, class 1A, member 2	603	2	0	0	2	0	hsa-miR-520h	-0.15	-0.16	N/A
KIAA1456	ENST00000524591.2	KIAA1456	24	4	0	3	1	1	hsa-miR-520h	-0.15	-0.15	N/A
ZNF226	ENST00000588883.1	zinc finger protein 226	327	2	0	1	1	2	hsa-miR-520h	-0.15	-0.15	N/A
FBXO47	ENST00000378079.2	F-box protein 47	5	3	0	2	1	0	hsa-miR-520h	-0.15	-0.25	N/A
RP11-625H11.1	ENST00000558940.1	Uncharacterized protein	5	1	0	0	1	1	hsa-miR-520h	-0.15	-0.15	N/A
EP400	ENST00000333577.4	E1A binding protein p400	1798	2	0	0	2	1	hsa-miR-520h	-0.15	-0.15	N/A
SIRT6	ENST00000601488.1	sirtuin 6	10	1	0	1	0	0	hsa-miR-520h	-0.15	-0.15	N/A
PBLD	ENST00000336578.1	phenazine biosynthesis-like protein domain containing	44	2	1	1	0	1	hsa-miR-520h	-0.15	-0.15	N/A
TAF5L	ENST00000366676.1	TAF5-like RNA polymerase II, p300/CBP-associated factor (PCAF)-associated factor, 65kDa	5	2	0	2	0	0	hsa-miR-520h	-0.15	-0.15	N/A
C3orf58	ENST00000441925.2	chromosome 3 open reading frame 58	118	3	0	2	1	2	hsa-miR-520h	-0.15	-0.15	N/A
ANKRD30B	ENST00000358984.4	ankyrin repeat domain 30B	0	1	0	0	1	0	hsa-miR-520h	-0.15	-0.15	N/A
SLC45A4	ENST00000519067.1	solute carrier family 45, member 4	418	4	1	2	1	1	hsa-miR-520h	-0.15	-0.19	N/A
CBX3	ENST00000409747.1	chromobox homolog 3	889	1	0	0	1	1	hsa-miR-520h	-0.15	-0.15	N/A
FZD6	ENST00000358755.4	frizzled family receptor 6	161	2	0	1	1	1	hsa-miR-520h	-0.15	-0.17	N/A
HECA	ENST00000367658.2	headcase homolog (Drosophila)	783	1	0	0	1	1	hsa-miR-520h	-0.15	-0.15	N/A
MIS12	ENST00000381165.3	MIS12 kinetochore complex component	1061	2	0	1	1	0	hsa-miR-520h	-0.15	-0.16	N/A
TTC30A	ENST00000355689.5	tetratricopeptide repeat domain 30A	30	2	0	2	0	1	hsa-miR-520h	-0.15	-0.17	N/A
ANKRD20A4	ENST00000357336.3	ankyrin repeat domain 20 family, member A4	5	3	0	0	3	0	hsa-miR-520h	-0.15	-0.15	N/A
WRNIP1	ENST00000380769.4	Werner helicase interacting protein 1	931	1	0	0	1	0	hsa-miR-520h	-0.15	-0.15	N/A
CLCA2	ENST00000370565.4	chloride channel accessory 2	5	2	0	1	1	0	hsa-miR-520h	-0.15	-0.15	N/A
SCAF11	ENST00000395453.2	SR-related CTD-associated factor 11	419	1	0	0	1	0	hsa-miR-520h	-0.15	-0.15	N/A
NR2C2	ENST00000425241.1	nuclear receptor subfamily 2, group C, member 2	227	4	0	2	2	2	hsa-miR-520h	-0.15	-0.23	N/A
FSBP	ENST00000481490.2	fibrinogen silencer binding protein	36	2	0	1	1	1	hsa-miR-520h	-0.15	-0.18	N/A
RCE1	ENST00000309657.3	RCE1 homolog, prenyl protein protease (S. cerevisiae)	4698	1	0	1	0	1	hsa-miR-520h	-0.15	-0.15	N/A
ANKRD20A3	ENST00000254835.2	ankyrin repeat domain 20 family, member A3	5	3	0	0	3	0	hsa-miR-520h	-0.15	-0.15	N/A
APOBEC3G	ENST00000407997.3	apolipoprotein B mRNA editing enzyme, catalytic polypeptide-like 3G	38	1	0	0	1	0	hsa-miR-520h	-0.15	-0.15	N/A
FRMD6	ENST00000395718.2	FERM domain containing 6	508	1	1	0	0	1	hsa-miR-520h	-0.15	-0.15	N/A
ZNF561	ENST00000326044.5	zinc finger protein 561	156	2	1	1	0	0	hsa-miR-520h	-0.15	-0.15	N/A
SNX3	ENST00000230085.8	sorting nexin 3	1843	1	0	1	0	0	hsa-miR-520h	-0.15	-0.15	N/A
METTL21A	ENST00000448823.2	methyltransferase like 21A	224	2	1	1	0	1	hsa-miR-520h	-0.15	-0.44	N/A
ARL4C	ENST00000390645.2	ADP-ribosylation factor-like 4C	84	2	1	1	0	1	hsa-miR-520h	-0.15	-0.16	N/A
SUDS3	ENST00000397564.2	suppressor of defective silencing 3 homolog (S. cerevisiae)	224	2	0	0	2	2	hsa-miR-520h	-0.15	-0.17	N/A
TMEM100	ENST00000424486.2	transmembrane protein 100	86	1	0	1	0	1	hsa-miR-520h	-0.15	-0.15	N/A
TMEM256-PLSCR3	ENST00000324822.11	TMEM256-PLSCR3 readthrough (NMD candidate)	976	1	1	0	0	1	hsa-miR-520h	-0.15	-0.15	N/A
TNIP2	ENST00000510267.1	TNFAIP3 interacting protein 2	920	1	0	1	0	0	hsa-miR-520h	-0.15	-0.15	N/A
THAP1	ENST00000345117.2	THAP domain containing, apoptosis associated protein 1	196	4	0	3	1	1	hsa-miR-520h	-0.15	-0.21	N/A
UBE2L3	ENST00000342192.4	ubiquitin-conjugating enzyme E2L 3	1318	1	1	0	0	1	hsa-miR-520h	-0.15	-0.16	N/A
KCNJ6	ENST00000609713.1	potassium inwardly-rectifying channel, subfamily J, member 6	5	6	3	2	1	5	hsa-miR-520h	-0.14	-0.14	N/A
ICK	ENST00000350082.5	intestinal cell (MAK-like) kinase	18	1	0	1	0	1	hsa-miR-520h	-0.14	-0.14	N/A
IQCG	ENST00000265239.6	IQ motif containing G	22	2	0	2	0	0	hsa-miR-520h	-0.14	-0.15	N/A
JMY	ENST00000396137.4	junction mediating and regulatory protein, p53 cofactor	10	3	1	0	2	2	hsa-miR-520h	-0.14	-0.18	N/A
RRN3	ENST00000198767.6	RRN3 RNA polymerase I transcription factor homolog (S. cerevisiae)	470	3	2	1	0	1	hsa-miR-520h	-0.14	-0.2	N/A
NUP43	ENST00000367403.3	nucleoporin 43kDa	113	2	0	2	0	4	hsa-miR-520h	-0.14	-0.23	N/A
SEPT2	ENST00000391971.2	septin 2	1445	1	0	0	1	2	hsa-miR-520h	-0.14	-0.14	N/A
ANGPT2	ENST00000325203.5	angiopoietin 2	5	1	1	0	0	0	hsa-miR-520h	-0.14	-0.14	N/A
YPEL2	ENST00000312655.4	yippee-like 2 (Drosophila)	62	1	0	1	0	0	hsa-miR-520h	-0.14	-0.14	N/A
JAK1	ENST00000342505.4	Janus kinase 1	139	2	0	2	0	1	hsa-miR-520h	-0.14	-0.14	N/A
ABL2	ENST00000502732.1	c-abl oncogene 2, non-receptor tyrosine kinase	892	7	2	4	1	2	hsa-miR-520h	-0.14	-0.15	N/A
FBXL2	ENST00000484457.1	F-box and leucine-rich repeat protein 2	12	2	1	1	0	0	hsa-miR-520h	-0.14	-0.15	N/A
CCDC90B	ENST00000529689.1	coiled-coil domain containing 90B	173	2	0	1	1	0	hsa-miR-520h	-0.14	-0.16	N/A
EI24	ENST00000343678.4	etoposide induced 2.4	646	1	0	1	0	1	hsa-miR-520h	-0.14	-0.19	N/A
ZNF774	ENST00000354377.3	zinc finger protein 774	27	1	0	1	0	0	hsa-miR-520h	-0.14	-0.14	N/A
M1AP	ENST00000290536.5	meiosis 1 associated protein	5	1	1	0	0	0	hsa-miR-520h	-0.14	-0.14	N/A
CLEC7A	ENST00000298523.5	C-type lectin domain family 7, member A	5	1	0	1	0	0	hsa-miR-520h	-0.14	-0.14	N/A
PBOV1	ENST00000527246.2	prostate and breast cancer overexpressed 1	5	2	0	2	0	1	hsa-miR-520h	-0.14	-0.14	N/A
AC011755.1	ENST00000596384.1	HCG2006742; Protein LOC100996685	5	1	0	0	1	0	hsa-miR-520h	-0.14	-0.14	N/A
ISCA2	ENST00000554924.1	iron-sulfur cluster assembly 2	135	2	0	1	1	0	hsa-miR-520h	-0.14	-0.16	N/A
BRD1	ENST00000457780.2	bromodomain containing 1	124	2	0	1	1	2	hsa-miR-520h	-0.14	-0.15	N/A
ZNF417	ENST00000312026.5	zinc finger protein 417	19	5	0	4	1	2	hsa-miR-520h	-0.14	-0.19	N/A
ARMCX4	ENST00000423738.3	armadillo repeat containing, X-linked 4	34	1	0	0	1	0	hsa-miR-520h	-0.14	-0.14	N/A
DDX49	ENST00000438170.2	DEAD (Asp-Glu-Ala-Asp) box polypeptide 49	546	1	1	0	0	0	hsa-miR-520h	-0.14	-0.14	N/A
DCLRE1A	ENST00000361384.2	DNA cross-link repair 1A	12	1	0	1	0	0	hsa-miR-520h	-0.14	-0.14	N/A
GSTM4	ENST00000369833.1	glutathione S-transferase mu 4	767	2	0	1	1	0	hsa-miR-520h	-0.14	-0.14	N/A
RFPL4B	ENST00000441065.2	ret finger protein-like 4B	93	1	0	0	1	1	hsa-miR-520h	-0.14	-0.14	N/A
LCMT2	ENST00000567039.1	leucine carboxyl methyltransferase 2	274	1	0	1	0	0	hsa-miR-520h	-0.14	-0.14	N/A
CCPG1	ENST00000310958.6	cell cycle progression 1	808	1	1	0	0	1	hsa-miR-520h	-0.14	-0.14	N/A
HSPBAP1	ENST00000383659.1	HSPB (heat shock 27kDa) associated protein 1	22	1	0	1	0	1	hsa-miR-520h	-0.14	-0.14	N/A
ARL6	ENST00000463745.1	ADP-ribosylation factor-like 6	275	2	0	1	1	1	hsa-miR-520h	-0.14	-0.16	N/A
POC1B-GALNT4	ENST00000547474.1	POC1B-GALNT4 readthrough	275	2	0	2	0	2	hsa-miR-520h	-0.14	-0.14	N/A
ABCA5	ENST00000392676.3	ATP-binding cassette, sub-family A (ABC1), member 5	159	2	1	1	0	4	hsa-miR-520h	-0.14	-0.36	N/A
DNAJB6	ENST00000429029.2	DnaJ (Hsp40) homolog, subfamily B, member 6	420	1	0	1	0	0	hsa-miR-520h	-0.14	-0.14	N/A
LLPH	ENST00000266604.2	LLP homolog, long-term synaptic facilitation (Aplysia)	88	2	0	1	1	1	hsa-miR-520h	-0.14	-0.14	N/A
ZNF106	ENST00000263805.4	zinc finger protein 106	406	2	0	1	1	3	hsa-miR-520h	-0.14	-0.15	N/A
EXD2	ENST00000409018.3	exonuclease 3'-5' domain containing 2	3135	3	1	0	2	1	hsa-miR-520h	-0.14	-0.17	N/A
AL357673.1	ENST00000536061.1	CDNA: FLJ21031 fis, clone CAE07336; HCG1780521; Uncharacterized protein	5	3	0	2	1	0	hsa-miR-520h	-0.14	-0.14	N/A
P2RY14	ENST00000309170.3	purinergic receptor P2Y, G-protein coupled, 14	5	1	1	0	0	0	hsa-miR-520h	-0.14	-0.14	N/A
KCNU1	ENST00000399881.3	potassium channel, subfamily U, member 1	5	1	0	0	1	0	hsa-miR-520h	-0.14	-0.14	N/A
CLEC5A	ENST00000546910.1	C-type lectin domain family 5, member A	5	1	0	1	0	0	hsa-miR-520h	-0.14	-0.14	N/A
OSER1	ENST00000372970.2	oxidative stress responsive serine-rich 1	1082	1	0	1	0	0	hsa-miR-520h	-0.14	-0.14	N/A
CLIC4	ENST00000374379.4	chloride intracellular channel 4	226	1	1	0	0	1	hsa-miR-520h	-0.14	-0.21	N/A
LIN7C	ENST00000278193.2	lin-7 homolog C (C. elegans)	1701	3	0	0	3	1	hsa-miR-520h	-0.14	-0.29	N/A
CENPV	ENST00000476243.1	centromere protein V	102	1	0	1	0	1	hsa-miR-520h	-0.14	-0.34	N/A
HIST1H3A	ENST00000357647.3	histone cluster 1, H3a	41	1	1	0	0	0	hsa-miR-520h	-0.14	-0.27	N/A
GPR19	ENST00000540510.1	G protein-coupled receptor 19	12	1	1	0	0	0	hsa-miR-520h	-0.14	-0.35	N/A
HMGA2	ENST00000403681.2	high mobility group AT-hook 2	8021	1	0	0	1	0	hsa-miR-520h	-0.14	-0.14	N/A
GNS	ENST00000418919.2	glucosamine (N-acetyl)-6-sulfatase	2435	2	1	1	0	0	hsa-miR-520h	-0.14	-0.14	N/A
CXorf67	ENST00000342995.2	chromosome X open reading frame 67	5	1	0	1	0	0	hsa-miR-520h	-0.14	-0.14	N/A
AC010441.1	ENST00000600109.1		3180	2	0	1	1	2	hsa-miR-520h	-0.14	-0.14	N/A
DMTF1	ENST00000413276.2	cyclin D binding myb-like transcription factor 1	198	1	1	0	0	0	hsa-miR-520h	-0.14	-0.14	N/A
PRR5	ENST00000403581.1	proline rich 5 (renal)	77	1	0	1	0	0	hsa-miR-520h	-0.14	-0.15	N/A
OSGIN2	ENST00000451899.2	oxidative stress induced growth inhibitor family member 2	662	1	1	0	0	0	hsa-miR-520h	-0.14	-0.14	N/A
ATG4B	ENST00000405546.3	autophagy related 4B, cysteine peptidase	1444	1	0	0	1	0	hsa-miR-520h	-0.14	-0.14	N/A
LSMEM1	ENST00000312849.4	leucine-rich single-pass membrane protein 1	10	1	0	0	1	1	hsa-miR-520h	-0.14	-0.14	N/A
FKBP1C	ENST00000370659.1	FK506 binding protein 1C	30	1	0	1	0	0	hsa-miR-520h	-0.14	-0.14	N/A
MAML2	ENST00000524717.1	mastermind-like 2 (Drosophila)	104	1	1	0	0	0	hsa-miR-520h	-0.14	-0.14	N/A
FLRT3	ENST00000378053.3	fibronectin leucine rich transmembrane protein 3	11	1	0	1	0	1	hsa-miR-520h	-0.14	-0.14	N/A
KCNQ4	ENST00000347132.5	potassium voltage-gated channel, KQT-like subfamily, member 4	46	1	0	1	0	1	hsa-miR-520h	-0.14	-0.14	N/A
MSS51	ENST00000299432.2	MSS51 mitochondrial translational activator	7	1	0	0	1	0	hsa-miR-520h	-0.14	-0.14	N/A
GTF2H3	ENST00000543341.2	general transcription factor IIH, polypeptide 3, 34kDa	718	4	0	4	0	2	hsa-miR-520h	-0.14	-0.17	N/A
EIF4E3	ENST00000425534.3	eukaryotic translation initiation factor 4E family member 3	475	4	0	0	4	4	hsa-miR-520h	-0.14	-0.3	N/A
TMEM206	ENST00000261455.4	transmembrane protein 206	26	1	0	1	0	1	hsa-miR-520h	-0.14	-0.14	N/A
NDUFA6	ENST00000602404.1	NADH dehydrogenase (ubiquinone) 1 alpha subcomplex, 6, 14kDa	1691	1	0	1	0	0	hsa-miR-520h	-0.14	-0.24	N/A
CMPK1	ENST00000371873.5	cytidine monophosphate (UMP-CMP) kinase 1, cytosolic	4366	1	0	1	0	0	hsa-miR-520h	-0.14	-0.14	N/A
RAB6C	ENST00000410061.2	RAB6C, member RAS oncogene family	5	1	0	1	0	1	hsa-miR-520h	-0.14	-0.14	N/A
FXR1	ENST00000357559.4	fragile X mental retardation, autosomal homolog 1	434	2	0	0	2	3	hsa-miR-520h	-0.14	-0.14	N/A
LPXN	ENST00000395074.2	leupaxin	1533	1	0	0	1	1	hsa-miR-520h	-0.14	-0.15	N/A
PARD6G	ENST00000353265.3	par-6 family cell polarity regulator gamma	172	2	0	1	1	1	hsa-miR-520h	-0.14	-0.15	N/A
NHLRC3	ENST00000470258.1	NHL repeat containing 3	49	1	0	0	1	3	hsa-miR-520h	-0.14	-0.18	N/A
SMAD5	ENST00000545279.1	SMAD family member 5	225	4	0	2	2	3	hsa-miR-520h	-0.14	-0.16	N/A
C14orf182	ENST00000399206.1	chromosome 14 open reading frame 182	5	1	0	1	0	0	hsa-miR-520h	-0.14	-0.14	N/A
CLGN	ENST00000325617.5	calmegin	288	2	0	1	1	1	hsa-miR-520h	-0.14	-0.16	N/A
ZNF451	ENST00000370708.4	zinc finger protein 451	190	5	0	0	5	1	hsa-miR-520h	-0.14	-0.3	N/A
GPR125	ENST00000334304.5	G protein-coupled receptor 125	1042	2	0	0	2	0	hsa-miR-520h	-0.14	-0.17	N/A
CHRFAM7A	ENST00000397827.3	CHRNA7 (cholinergic receptor, nicotinic, alpha 7, exons 5-10) and FAM7A (family with sequence similarity 7A, exons A-E) fusion	5	2	0	2	0	2	hsa-miR-520h	-0.14	-0.16	N/A
TTC3	ENST00000399017.2	tetratricopeptide repeat domain 3	62	1	0	0	1	0	hsa-miR-520h	-0.14	-0.14	N/A
PLOD2	ENST00000461497.1	procollagen-lysine, 2-oxoglutarate 5-dioxygenase 2	141	1	0	1	0	0	hsa-miR-520h	-0.14	-0.14	N/A
TNRC6A	ENST00000395799.3	trinucleotide repeat containing 6A	267	3	2	1	0	0	hsa-miR-520h	-0.14	-0.14	N/A
MTERFD1	ENST00000523821.1	MTERF domain containing 1	48	1	0	0	1	0	hsa-miR-520h	-0.14	-0.14	N/A
VNN2	ENST00000326499.6	vanin 2	8	1	0	0	1	1	hsa-miR-520h	-0.14	-0.14	N/A
VGLL3	ENST00000398399.2	vestigial like 3 (Drosophila)	187	3	1	1	1	4	hsa-miR-520h	-0.14	-0.25	N/A
MIS18A	ENST00000290130.3	MIS18 kinetochore protein homolog A (S. pombe)	546	1	0	0	1	0	hsa-miR-520h	-0.14	-0.14	N/A
ADIPOR1	ENST00000340990.5	adiponectin receptor 1	1538	1	0	0	1	1	hsa-miR-520h	-0.14	-0.14	N/A
KRT2	ENST00000309680.3	keratin 2	5	1	1	0	0	0	hsa-miR-520h	-0.14	-0.14	N/A
LRRTM3	ENST00000361320.4	leucine rich repeat transmembrane neuronal 3	5	2	0	2	0	2	hsa-miR-520h	-0.14	-0.15	N/A
ASCC3	ENST00000369162.2	activating signal cointegrator 1 complex subunit 3	159	1	0	0	1	0	hsa-miR-520h	-0.14	-0.14	N/A
ANKRD28	ENST00000399451.2	ankyrin repeat domain 28	798	1	1	0	0	1	hsa-miR-520h	-0.14	-0.14	N/A
C1orf68	ENST00000368775.2	chromosome 1 open reading frame 68	5	1	0	1	0	0	hsa-miR-520h	-0.14	-0.14	N/A
MRPL11	ENST00000329819.4	mitochondrial ribosomal protein L11	8555	1	0	0	1	0	hsa-miR-520h	-0.14	-0.14	N/A
EDN2	ENST00000372587.4	endothelin 2	5	1	0	0	1	0	hsa-miR-520h	-0.14	-0.14	N/A
RANGRF	ENST00000439238.3	RAN guanine nucleotide release factor	396	1	0	0	1	0	hsa-miR-520h	-0.14	-0.14	N/A
LAT	ENST00000395461.3	linker for activation of T cells	41	1	0	1	0	0	hsa-miR-520h	-0.14	-0.14	N/A
SUMF1	ENST00000272902.5	sulfatase modifying factor 1	1341	2	0	1	1	0	hsa-miR-520h	-0.13	-0.14	N/A
MED7	ENST00000286317.5	mediator complex subunit 7	356	4	1	2	1	1	hsa-miR-520h	-0.13	-0.21	N/A
WDR82	ENST00000296490.3	WD repeat domain 82	319	3	0	2	1	0	hsa-miR-520h	-0.13	-0.14	N/A
GJB3	ENST00000373362.3	gap junction protein, beta 3, 31kDa	18	1	0	0	1	0	hsa-miR-520h	-0.13	-0.13	N/A
PAIP1	ENST00000514514.1	poly(A) binding protein interacting protein 1	165	1	0	0	1	0	hsa-miR-520h	-0.13	-0.14	N/A
GK	ENST00000378946.3	glycerol kinase	38	4	0	2	2	4	hsa-miR-520h	-0.13	-0.14	N/A
DYNAP	ENST00000321600.1	dynactin associated protein	5	2	0	1	1	0	hsa-miR-520h	-0.13	-0.13	N/A
XXbac-BPG32J3.20	ENST00000461287.1		1251	2	0	0	2	0	hsa-miR-520h	-0.13	-0.13	N/A
CSH2	ENST00000336844.5	chorionic somatomammotropin hormone 2	5	1	0	1	0	0	hsa-miR-520h	-0.13	-0.13	N/A
DMC1	ENST00000216024.2	DNA meiotic recombinase 1	9	2	0	1	1	0	hsa-miR-520h	-0.13	-0.13	N/A
DRD2	ENST00000355319.2	dopamine receptor D2	5	1	0	0	1	0	hsa-miR-520h	-0.13	-0.13	N/A
UGT2A3	ENST00000251566.4	UDP glucuronosyltransferase 2 family, polypeptide A3	5	1	0	1	0	0	hsa-miR-520h	-0.13	-0.13	N/A
TENM1	ENST00000371130.3	teneurin transmembrane protein 1	5	1	0	0	1	0	hsa-miR-520h	-0.13	-0.13	N/A
AC026202.1	ENST00000600805.1	Uncharacterized protein	10	1	0	0	1	0	hsa-miR-520h	-0.13	-0.13	N/A
NR3C2	ENST00000344721.4	nuclear receptor subfamily 3, group C, member 2	425	2	1	0	1	2	hsa-miR-520h	-0.13	-0.13	N/A
DAW1	ENST00000373666.2	dynein assembly factor with WDR repeat domains 1	82	1	0	0	1	0	hsa-miR-520h	-0.13	-0.13	N/A
ARL13B	ENST00000535334.1	ADP-ribosylation factor-like 13B	23	1	0	0	1	0	hsa-miR-520h	-0.13	-0.13	N/A
HFM1	ENST00000294696.5	HFM1, ATP-dependent DNA helicase homolog (S. cerevisiae)	6	1	0	0	1	0	hsa-miR-520h	-0.13	-0.13	N/A
C6orf89	ENST00000480824.2	chromosome 6 open reading frame 89	1972	3	0	2	1	1	hsa-miR-520h	-0.13	-0.16	N/A
CHD9	ENST00000566029.1	chromodomain helicase DNA binding protein 9	447	2	1	0	1	1	hsa-miR-520h	-0.13	-0.14	N/A
KLHL28	ENST00000396128.4	kelch-like family member 28	9	1	0	0	1	4	hsa-miR-520h	-0.13	-0.17	N/A
PUM2	ENST00000338086.5	pumilio RNA-binding family member 2	1047	1	1	0	0	0	hsa-miR-520h	-0.13	-0.13	N/A
LPPR1	ENST00000374874.3	Lipid phosphate phosphatase-related protein type 1	19	1	0	1	0	0	hsa-miR-520h	-0.13	-0.13	N/A
NEK10	ENST00000295720.6	NIMA-related kinase 10	66	1	1	0	0	0	hsa-miR-520h	-0.13	-0.13	N/A
TSC22D1	ENST00000458659.2	TSC22 domain family, member 1	4146	2	0	1	1	1	hsa-miR-520h	-0.13	-0.13	N/A
C22orf29	ENST00000407472.1	chromosome 22 open reading frame 29	351	2	1	0	1	0	hsa-miR-520h	-0.13	-0.15	N/A
CAST	ENST00000395812.2	calpastatin	4674	2	1	0	1	0	hsa-miR-520h	-0.13	-0.17	N/A
STIM2	ENST00000467011.1	stromal interaction molecule 2	380	2	1	1	0	2	hsa-miR-520h	-0.13	-0.25	N/A
ABHD5	ENST00000458276.2	abhydrolase domain containing 5	884	1	0	1	0	3	hsa-miR-520h	-0.13	-0.2	N/A
KIAA1737	ENST00000361786.2	KIAA1737	57	1	0	0	1	1	hsa-miR-520h	-0.13	-0.14	N/A
STAU2	ENST00000522695.1	staufen double-stranded RNA binding protein 2	306	1	0	0	1	1	hsa-miR-520h	-0.13	-0.17	N/A
PSME3	ENST00000541124.1	proteasome (prosome, macropain) activator subunit 3 (PA28 gamma; Ki)	3605	2	1	0	1	1	hsa-miR-520h	-0.13	-0.42	N/A
C7orf10	ENST00000335693.4	chromosome 7 open reading frame 10	945	1	0	1	0	0	hsa-miR-520h	-0.13	-0.13	N/A
FAM46D	ENST00000538312.1	family with sequence similarity 46, member D	5	1	0	0	1	0	hsa-miR-520h	-0.13	-0.13	N/A
TMUB2	ENST00000590235.1	transmembrane and ubiquitin-like domain containing 2	1043	1	0	1	0	0	hsa-miR-520h	-0.13	-0.13	N/A
ZNF410	ENST00000555044.1	zinc finger protein 410	718	1	0	1	0	0	hsa-miR-520h	-0.13	-0.14	N/A
SLC7A14	ENST00000231706.5	solute carrier family 7, member 14	5	3	1	1	1	1	hsa-miR-520h	-0.13	-0.13	N/A
KLF10	ENST00000285407.6	Kruppel-like factor 10	320	2	0	2	0	1	hsa-miR-520h	-0.13	-0.15	N/A
METTL14	ENST00000388822.5	methyltransferase like 14	520	4	1	2	1	1	hsa-miR-520h	-0.13	-0.19	N/A
HOXD13	ENST00000392539.3	homeobox D13	25	1	0	1	0	2	hsa-miR-520h	-0.13	-0.14	N/A
ACTR6	ENST00000546902.1	ARP6 actin-related protein 6 homolog (yeast)	142	1	0	0	1	0	hsa-miR-520h	-0.13	-0.13	N/A
AHSG	ENST00000411641.2	alpha-2-HS-glycoprotein	144558	1	0	0	1	0	hsa-miR-520h	-0.13	-0.13	N/A
CAPN13	ENST00000295055.8	calpain 13	5	2	1	1	0	0	hsa-miR-520h	-0.13	-0.13	N/A
ERBB4	ENST00000342788.4	v-erb-b2 avian erythroblastic leukemia viral oncogene homolog 4	27	4	0	2	2	1	hsa-miR-520h	-0.13	-0.17	N/A
ABHD2	ENST00000352732.5	abhydrolase domain containing 2	210	4	2	2	0	1	hsa-miR-520h	-0.13	-0.14	N/A
BRCC3	ENST00000369462.1	BRCA1/BRCA2-containing complex, subunit 3	14	3	0	2	1	1	hsa-miR-520h	-0.13	-0.14	N/A
MCIDAS	ENST00000513312.1	multiciliate differentiation and DNA synthesis associated cell cycle protein	45	1	1	0	0	1	hsa-miR-520h	-0.13	-0.25	N/A
SPOCK1	ENST00000394945.1	sparc/osteonectin, cwcv and kazal-like domains proteoglycan (testican) 1	935	1	1	0	0	1	hsa-miR-520h	-0.13	-0.13	N/A
AKR1D1	ENST00000432161.1	aldo-keto reductase family 1, member D1	5	2	0	1	1	0	hsa-miR-520h	-0.13	-0.15	N/A
TMEM91	ENST00000539627.1	transmembrane protein 91	231	1	0	1	0	0	hsa-miR-520h	-0.13	-0.13	N/A
C12orf77	ENST00000549828.1	chromosome 12 open reading frame 77	5	1	0	0	1	0	hsa-miR-520h	-0.13	-0.13	N/A
VCL	ENST00000372755.3	vinculin	189	1	1	0	0	0	hsa-miR-520h	-0.13	-0.13	N/A
YES1	ENST00000577961.1	v-yes-1 Yamaguchi sarcoma viral oncogene homolog 1	168	1	0	0	1	1	hsa-miR-520h	-0.13	-0.13	N/A
RBM7	ENST00000541475.1	RNA binding motif protein 7	46	2	0	1	1	2	hsa-miR-520h	-0.13	-0.3	N/A
SEC22C	ENST00000264454.3	SEC22 vesicle trafficking protein homolog C (S. cerevisiae)	855	4	1	3	0	0	hsa-miR-520h	-0.13	-0.16	N/A
C12orf49	ENST00000261318.3	chromosome 12 open reading frame 49	673	3	0	3	0	1	hsa-miR-520h	-0.13	-0.16	N/A
SEZ6L	ENST00000360929.3	seizure related 6 homolog (mouse)-like	5	1	0	1	0	0	hsa-miR-520h	-0.13	-0.13	N/A
ENAH	ENST00000366844.3	enabled homolog (Drosophila)	415	4	1	1	2	4	hsa-miR-520h	-0.13	-0.19	N/A
C7orf60	ENST00000297145.4	chromosome 7 open reading frame 60	39	2	1	0	1	0	hsa-miR-520h	-0.13	-0.13	N/A
C1orf141	ENST00000371007.2	chromosome 1 open reading frame 141	5	1	0	0	1	0	hsa-miR-520h	-0.13	-0.13	N/A
CDK2AP2	ENST00000301488.3	cyclin-dependent kinase 2 associated protein 2	13724	1	0	1	0	0	hsa-miR-520h	-0.13	-0.13	N/A
AMMECR1	ENST00000262844.5	Alport syndrome, mental retardation, midface hypoplasia and elliptocytosis chromosomal region gene 1	5	3	0	1	2	2	hsa-miR-520h	-0.13	-0.13	N/A
NAA50	ENST00000240922.3	N(alpha)-acetyltransferase 50, NatE catalytic subunit	260	6	2	3	1	3	hsa-miR-520h	-0.13	-0.4	N/A
SRSF11	ENST00000370950.3	serine/arginine-rich splicing factor 11	1201	2	0	0	2	0	hsa-miR-520h	-0.13	-0.13	N/A
STK17A	ENST00000319357.5	serine/threonine kinase 17a	350	1	0	1	0	3	hsa-miR-520h	-0.13	-0.23	N/A
PTAR1	ENST00000377200.5	protein prenyltransferase alpha subunit repeat containing 1	161	3	1	0	2	3	hsa-miR-520h	-0.13	-0.15	N/A
OLR1	ENST00000543993.1	oxidized low density lipoprotein (lectin-like) receptor 1	15	2	0	1	1	0	hsa-miR-520h	-0.13	-0.2	N/A
FASTKD3	ENST00000264669.5	FAST kinase domains 3	252	1	0	1	0	0	hsa-miR-520h	-0.13	-0.13	N/A
CALHM3	ENST00000369783.4	calcium homeostasis modulator 3	5	1	0	0	1	0	hsa-miR-520h	-0.13	-0.13	N/A
C14orf142	ENST00000306954.4	chromosome 14 open reading frame 142	66	3	1	1	1	0	hsa-miR-520h	-0.13	-0.43	N/A
SATB2	ENST00000417098.1	SATB homeobox 2	820	2	1	1	0	3	hsa-miR-520h	-0.13	-0.18	N/A
MBTPS2	ENST00000379484.5	membrane-bound transcription factor peptidase, site 2	1711	2	0	2	0	1	hsa-miR-520h	-0.13	-0.13	N/A
AMPD3	ENST00000444303.2	adenosine monophosphate deaminase 3	5	1	0	0	1	0	hsa-miR-520h	-0.13	-0.13	N/A
FXYD6	ENST00000540359.1	FXYD domain containing ion transport regulator 6	42	1	0	1	0	0	hsa-miR-520h	-0.13	-0.13	N/A
OLIG1	ENST00000382348.1	oligodendrocyte transcription factor 1	34	1	0	0	1	0	hsa-miR-520h	-0.13	-0.13	N/A
LIN28B	ENST00000345080.4	lin-28 homolog B (C. elegans)	118	4	1	2	1	2	hsa-miR-520h	-0.13	-0.13	N/A
DYNLT3	ENST00000378581.3	dynein, light chain, Tctex-type 3	27	1	0	1	0	0	hsa-miR-520h	-0.13	-0.13	N/A
RALGAPB	ENST00000397038.1	Ral GTPase activating protein, beta subunit (non-catalytic)	1120	1	1	0	0	3	hsa-miR-520h	-0.13	-0.2	N/A
HNRNPM	ENST00000348943.3	heterogeneous nuclear ribonucleoprotein M	1540	1	0	0	1	0	hsa-miR-520h	-0.13	-0.13	N/A
PHACTR4	ENST00000373839.3	phosphatase and actin regulator 4	85	5	1	4	0	0	hsa-miR-520h	-0.13	-0.13	N/A
PIK3CG	ENST00000359195.3	phosphatidylinositol-4,5-bisphosphate 3-kinase, catalytic subunit gamma	5	3	1	0	2	1	hsa-miR-520h	-0.13	-0.15	N/A
RNF128	ENST00000324342.3	ring finger protein 128, E3 ubiquitin protein ligase	17	1	0	0	1	0	hsa-miR-520h	-0.12	-0.12	N/A
AC093677.1	ENST00000600169.1	Uncharacterized protein	2	1	0	1	0	0	hsa-miR-520h	-0.12	-0.12	N/A
THRAP3	ENST00000354618.5	thyroid hormone receptor associated protein 3	13	2	0	0	2	1	hsa-miR-520h	-0.12	-0.12	N/A
VDAC1	ENST00000395044.3	voltage-dependent anion channel 1	106	1	0	1	0	0	hsa-miR-520h	-0.12	-0.12	N/A
SDHD	ENST00000526592.1	succinate dehydrogenase complex, subunit D, integral membrane protein	62	1	0	0	1	1	hsa-miR-520h	-0.12	-0.13	N/A
KIAA1958	ENST00000337530.6	KIAA1958	117	6	0	5	1	2	hsa-miR-520h	-0.12	-0.15	N/A
ATPAF1	ENST00000576409.1	ATP synthase mitochondrial F1 complex assembly factor 1	1637	3	2	1	0	0	hsa-miR-520h	-0.12	-0.14	N/A
COX20	ENST00000411948.2	COX20 cytochrome C oxidase assembly factor	693	3	0	3	0	0	hsa-miR-520h	-0.12	-0.28	N/A
SUPT7L	ENST00000337768.5	suppressor of Ty 7 (S. cerevisiae)-like	1145	2	0	1	1	2	hsa-miR-520h	-0.12	-0.17	N/A
HOGA1	ENST00000370647.4	4-hydroxy-2-oxoglutarate aldolase 1	10	1	0	1	0	0	hsa-miR-520h	-0.12	-0.27	N/A
RPRD1A	ENST00000399022.4	regulation of nuclear pre-mRNA domain containing 1A	333	1	1	0	0	3	hsa-miR-520h	-0.12	-0.13	N/A
MSANTD2	ENST00000239614.4	Myb/SANT-like DNA-binding domain containing 2	50	2	0	1	1	0	hsa-miR-520h	-0.12	-0.15	N/A
LOX	ENST00000231004.4	lysyl oxidase	3441	3	0	1	2	0	hsa-miR-520h	-0.12	-0.27	N/A
VKORC1L1	ENST00000360768.3	vitamin K epoxide reductase complex, subunit 1-like 1	2291	5	0	3	2	0	hsa-miR-520h	-0.12	-0.21	N/A
HS6ST3	ENST00000376705.2	heparan sulfate 6-O-sulfotransferase 3	598	1	0	1	0	3	hsa-miR-520h	-0.12	-0.12	N/A
UNKL	ENST00000389221.4	unkempt homolog (Drosophila)-like	308	2	0	2	0	0	hsa-miR-520h	-0.12	-0.14	N/A
FAM132B	ENST00000546354.1	family with sequence similarity 132, member B	722	1	0	1	0	0	hsa-miR-520h	-0.12	-0.12	N/A
GNB4	ENST00000232564.3	guanine nucleotide binding protein (G protein), beta polypeptide 4	343	2	1	1	0	1	hsa-miR-520h	-0.12	-0.14	N/A
TMEM168	ENST00000312814.6	transmembrane protein 168	195	4	1	3	0	1	hsa-miR-520h	-0.12	-0.2	N/A
CCSAP	ENST00000366687.1	centriole, cilia and spindle-associated protein	1210	2	0	1	1	1	hsa-miR-520h	-0.12	-0.13	N/A
LEPROT	ENST00000371065.4	leptin receptor overlapping transcript	397	1	0	0	1	1	hsa-miR-520h	-0.12	-0.15	N/A
WT1	ENST00000379079.2	Wilms tumor 1	29	1	0	1	0	1	hsa-miR-520h	-0.12	-0.12	N/A
ZNF697	ENST00000421812.2	zinc finger protein 697	43	3	2	1	0	0	hsa-miR-520h	-0.12	-0.12	N/A
KIAA1024L	ENST00000564719.1	KIAA1024-like	5	2	0	2	0	1	hsa-miR-520h	-0.12	-0.12	N/A
ABCB11	ENST00000263817.6	ATP-binding cassette, sub-family B (MDR/TAP), member 11	5	2	1	1	0	2	hsa-miR-520h	-0.12	-0.14	N/A
XG	ENST00000426774.1	Xg blood group	5	1	0	0	1	1	hsa-miR-520h	-0.12	-0.12	N/A
CDKL4	ENST00000378803.1	cyclin-dependent kinase-like 4	5	1	0	0	1	0	hsa-miR-520h	-0.12	-0.12	N/A
PTP4A1	ENST00000370651.3	protein tyrosine phosphatase type IVA, member 1	5740	1	0	1	0	0	hsa-miR-520h	-0.12	-0.12	N/A
CDV3	ENST00000420115.2	CDV3 homolog (mouse)	523	1	1	0	0	0	hsa-miR-520h	-0.12	-0.16	N/A
ENTPD4	ENST00000358689.4	ectonucleoside triphosphate diphosphohydrolase 4	465	2	1	1	0	0	hsa-miR-520h	-0.12	-0.16	N/A
OR7D2	ENST00000344248.2	olfactory receptor, family 7, subfamily D, member 2	5	1	0	0	1	2	hsa-miR-520h	-0.12	-0.12	N/A
ARRDC3	ENST00000265138.3	arrestin domain containing 3	1313	1	1	0	0	0	hsa-miR-520h	-0.12	-0.12	N/A
TFEB	ENST00000230323.4	transcription factor EB	5	2	0	2	0	0	hsa-miR-520h	-0.12	-0.12	N/A
GCC2	ENST00000309863.6	GRIP and coiled-coil domain containing 2	5	2	0	1	1	1	hsa-miR-520h	-0.12	-0.12	N/A
TPD52L3	ENST00000344545.5	tumor protein D52-like 3	5	1	0	0	1	1	hsa-miR-520h	-0.12	-0.12	N/A
SORBS2	ENST00000284776.7	sorbin and SH3 domain containing 2	1279	1	0	0	1	1	hsa-miR-520h	-0.12	-0.13	N/A
SETD7	ENST00000274031.3	SET domain containing (lysine methyltransferase) 7	76	1	0	1	0	1	hsa-miR-520h	-0.12	-0.14	N/A
NCR3LG1	ENST00000338965.4	natural killer cell cytotoxicity receptor 3 ligand 1	214	3	0	3	0	6	hsa-miR-520h	-0.12	-0.12	N/A
ATP6V0E1	ENST00000519374.1	ATPase, H+ transporting, lysosomal 9kDa, V0 subunit e1	1195	1	0	1	0	1	hsa-miR-520h	-0.12	-0.15	N/A
ANKLE2	ENST00000539605.1	ankyrin repeat and LEM domain containing 2	504	1	1	0	0	1	hsa-miR-520h	-0.12	-0.19	N/A
MAP3K2	ENST00000409947.1	mitogen-activated protein kinase kinase kinase 2	187	2	1	0	1	4	hsa-miR-520h	-0.12	-0.34	N/A
CEP70	ENST00000264982.3	centrosomal protein 70kDa	53	1	0	0	1	0	hsa-miR-520h	-0.12	-0.13	N/A
RNF181	ENST00000441634.1	ring finger protein 181	329	1	0	0	1	1	hsa-miR-520h	-0.12	-0.14	N/A
ZNF225	ENST00000592780.1	zinc finger protein 225	100	2	0	1	1	0	hsa-miR-520h	-0.12	-0.17	N/A
TMCC1	ENST00000432054.2	transmembrane and coiled-coil domain family 1	97	2	1	0	1	1	hsa-miR-520h	-0.12	-0.17	N/A
CD226	ENST00000581982.1	CD226 molecule	8	1	0	0	1	1	hsa-miR-520h	-0.12	-0.17	N/A
SFRP1	ENST00000220772.3	secreted frizzled-related protein 1	148	1	1	0	0	0	hsa-miR-520h	-0.12	-0.12	N/A
GABRG1	ENST00000295452.4	gamma-aminobutyric acid (GABA) A receptor, gamma 1	5	3	1	2	0	3	hsa-miR-520h	-0.12	-0.12	N/A
ZNF770	ENST00000356321.4	zinc finger protein 770	52	1	0	1	0	2	hsa-miR-520h	-0.12	-0.14	N/A
PDE10A	ENST00000366882.1	phosphodiesterase 10A	371	2	0	2	0	1	hsa-miR-520h	-0.12	-0.18	N/A
GOLGA1	ENST00000373555.4	golgin A1	334	1	1	0	0	0	hsa-miR-520h	-0.12	-0.12	N/A
WTAP	ENST00000358372.4	Wilms tumor 1 associated protein	286	1	0	0	1	0	hsa-miR-520h	-0.12	-0.12	N/A
RECQL	ENST00000444129.2	RecQ protein-like (DNA helicase Q1-like)	5	1	0	0	1	0	hsa-miR-520h	-0.12	-0.12	N/A
YTHDF1	ENST00000370339.3	YTH domain family, member 1	748	1	0	0	1	0	hsa-miR-520h	-0.12	-0.12	N/A
MT-ATP6	ENST00000361899.2	mitochondrially encoded ATP synthase 6	239820	1	0	1	0	0	hsa-miR-520h	-0.12	-0.12	N/A
PTPRJ	ENST00000418331.2	protein tyrosine phosphatase, receptor type, J	145	1	0	0	1	0	hsa-miR-520h	-0.12	-0.13	N/A
BCKDHB	ENST00000545529.1	branched chain keto acid dehydrogenase E1, beta polypeptide	143	2	0	0	2	0	hsa-miR-520h	-0.12	-0.13	N/A
FAM126B	ENST00000418596.3	family with sequence similarity 126, member B	132	2	0	1	1	2	hsa-miR-520h	-0.12	-0.14	N/A
OR11A1	ENST00000377148.1	olfactory receptor, family 11, subfamily A, member 1	5	1	0	0	1	1	hsa-miR-520h	-0.12	-0.12	N/A
C9orf57	ENST00000377024.3	chromosome 9 open reading frame 57	5	1	0	0	1	2	hsa-miR-520h	-0.12	-0.12	N/A
PERP	ENST00000421351.3	PERP, TP53 apoptosis effector	437	1	0	0	1	2	hsa-miR-520h	-0.12	-0.12	N/A
DCP1A	ENST00000607628.1	decapping mRNA 1A	87	2	1	0	1	0	hsa-miR-520h	-0.12	-0.12	N/A
WHSC1	ENST00000382895.3	Wolf-Hirschhorn syndrome candidate 1	1148	2	0	1	1	2	hsa-miR-520h	-0.12	-0.12	N/A
LBH	ENST00000406087.1	limb bud and heart development	1956	1	0	1	0	1	hsa-miR-520h	-0.12	-0.12	N/A
PNPLA8	ENST00000426128.2	patatin-like phospholipase domain containing 8	60	2	0	1	1	0	hsa-miR-520h	-0.12	-0.13	N/A
TMEM154	ENST00000304385.3	transmembrane protein 154	5	4	0	3	1	1	hsa-miR-520h	-0.12	-0.12	N/A
GABRA4	ENST00000264318.3	gamma-aminobutyric acid (GABA) A receptor, alpha 4	5	6	1	0	5	4	hsa-miR-520h	-0.12	-0.12	N/A
ARL5B	ENST00000377275.3	ADP-ribosylation factor-like 5B	368	2	0	1	1	2	hsa-miR-520h	-0.12	-0.19	N/A
AL953854.2	ENST00000438517.1		5	2	0	1	1	0	hsa-miR-520h	-0.12	-0.12	N/A
RPE	ENST00000429907.1	ribulose-5-phosphate-3-epimerase	333	1	0	0	1	0	hsa-miR-520h	-0.12	-0.13	N/A
SRSF4	ENST00000546138.1	serine/arginine-rich splicing factor 4	2524	1	0	1	0	0	hsa-miR-520h	-0.12	-0.12	N/A
MAGEF1	ENST00000317897.3	melanoma antigen family F, 1	41	1	0	0	1	1	hsa-miR-520h	-0.12	-0.2	N/A
COX7B	ENST00000481445.1	cytochrome c oxidase subunit VIIb	83	3	0	2	1	1	hsa-miR-520h	-0.12	-0.3	N/A
NRAS	ENST00000369535.4	neuroblastoma RAS viral (v-ras) oncogene homolog	551	2	0	1	1	1	hsa-miR-520h	-0.12	-0.22	N/A
MAPK1	ENST00000215832.6	mitogen-activated protein kinase 1	630	4	1	3	0	1	hsa-miR-520h	-0.12	-0.17	N/A
AL359878.1	ENST00000381466.1	Uncharacterized protein	5	2	0	2	0	0	hsa-miR-520h	-0.12	-0.12	N/A
EHD3	ENST00000322054.5	EH-domain containing 3	206	3	0	3	0	1	hsa-miR-520h	-0.12	-0.16	N/A
SLA	ENST00000338087.5	Src-like-adaptor	5	1	0	1	0	0	hsa-miR-520h	-0.12	-0.12	N/A
MIP	ENST00000257979.4	major intrinsic protein of lens fiber	5	2	0	0	2	0	hsa-miR-520h	-0.12	-0.12	N/A
ZNF627	ENST00000588174.1	zinc finger protein 627	105	2	0	1	1	0	hsa-miR-520h	-0.12	-0.12	N/A
GZF1	ENST00000338121.5	GDNF-inducible zinc finger protein 1	252	1	1	0	0	1	hsa-miR-520h	-0.12	-0.12	N/A
TFAM	ENST00000487519.1	transcription factor A, mitochondrial	1323	3	0	1	2	2	hsa-miR-520h	-0.12	-0.19	N/A
CREM	ENST00000333809.8	cAMP responsive element modulator	882	2	0	1	1	0	hsa-miR-520h	-0.12	-0.2	N/A
KPNA5	ENST00000368564.1	karyopherin alpha 5 (importin alpha 6)	76	1	0	1	0	2	hsa-miR-520h	-0.12	-0.13	N/A
PRPF4	ENST00000374199.4	pre-mRNA processing factor 4	2735	5	0	4	1	1	hsa-miR-520h	-0.12	-0.23	N/A
MIPOL1	ENST00000327441.7	mirror-image polydactyly 1	45	1	0	1	0	3	hsa-miR-520h	-0.12	-0.13	N/A
C8A	ENST00000361249.3	complement component 8, alpha polypeptide	5	3	0	2	1	0	hsa-miR-520h	-0.12	-0.24	N/A
C10orf118	ENST00000543782.1	chromosome 10 open reading frame 118	146	4	0	2	2	1	hsa-miR-520h	-0.12	-0.13	N/A
HHLA2	ENST00000357759.5	HERV-H LTR-associating 2	5	1	0	0	1	3	hsa-miR-520h	-0.12	-0.12	N/A
IL22RA2	ENST00000339602.3	interleukin 22 receptor, alpha 2	5	1	0	0	1	0	hsa-miR-520h	-0.12	-0.12	N/A
PMP2	ENST00000256103.2	peripheral myelin protein 2	5	1	0	0	1	1	hsa-miR-520h	-0.12	-0.12	N/A
CLVS1	ENST00000518592.1	clavesin 1	5	1	0	1	0	0	hsa-miR-520h	-0.12	-0.12	N/A
MB21D2	ENST00000392452.2	Mab-21 domain containing 2	48	1	0	0	1	0	hsa-miR-520h	-0.12	-0.12	N/A
DENND2D	ENST00000357640.4	DENN/MADD domain containing 2D	48	1	0	1	0	1	hsa-miR-520h	-0.12	-0.12	N/A
F8	ENST00000330287.6	coagulation factor VIII, procoagulant component	16	1	0	0	1	1	hsa-miR-520h	-0.12	-0.12	N/A
MPLKIP	ENST00000306984.6	M-phase specific PLK1 interacting protein	32	3	0	2	1	0	hsa-miR-520h	-0.12	-0.14	N/A
ZNF724P	ENST00000418100.1	zinc finger protein 724, pseudogene	128	4	0	3	1	1	hsa-miR-520h	-0.12	-0.13	N/A
C16orf72	ENST00000327827.7	chromosome 16 open reading frame 72	379	3	0	2	1	1	hsa-miR-520h	-0.12	-0.23	N/A
CCP110	ENST00000381396.5	centriolar coiled coil protein 110kDa	226	2	0	0	2	0	hsa-miR-520h	-0.12	-0.12	N/A
CCDC115	ENST00000437688.2	coiled-coil domain containing 115	329	1	0	0	1	0	hsa-miR-520h	-0.12	-0.12	N/A
TAGAP	ENST00000367066.3	T-cell activation RhoGTPase activating protein	5	1	1	0	0	0	hsa-miR-520h	-0.12	-0.12	N/A
ZNF99	ENST00000596209.1	zinc finger protein 99	0	1	1	0	0	1	hsa-miR-520h	-0.12	-0.12	N/A
TNFSF11	ENST00000405262.2	tumor necrosis factor (ligand) superfamily, member 11	12	1	0	1	0	0	hsa-miR-520h	-0.12	-0.12	N/A
LZTFL1	ENST00000539217.1	leucine zipper transcription factor-like 1	593	1	0	0	1	0	hsa-miR-520h	-0.12	-0.12	N/A
LMAN2L	ENST00000264963.4	lectin, mannose-binding 2-like	355	1	1	0	0	0	hsa-miR-520h	-0.11	-0.12	N/A
FEM1C	ENST00000274457.3	fem-1 homolog c (C. elegans)	222	1	0	0	1	3	hsa-miR-520h	-0.11	-0.14	N/A
ELL2	ENST00000237853.4	elongation factor, RNA polymerase II, 2	397	2	2	0	0	4	hsa-miR-520h	-0.11	-0.13	N/A
OXGR1	ENST00000298440.1	oxoglutarate (alpha-ketoglutarate) receptor 1	7	1	0	0	1	0	hsa-miR-520h	-0.11	-0.11	N/A
TRIT1	ENST00000441669.2	tRNA isopentenyltransferase 1	8	1	0	0	1	0	hsa-miR-520h	-0.11	-0.11	N/A
RIMBP2	ENST00000261655.4	RIMS binding protein 2	7	1	1	0	0	3	hsa-miR-520h	-0.11	-0.11	N/A
C20orf197	ENST00000313426.1	chromosome 20 open reading frame 197	5	1	0	1	0	3	hsa-miR-520h	-0.11	-0.11	N/A
SLC34A2	ENST00000382051.3	solute carrier family 34 (type II sodium/phosphate contransporter), member 2	5	1	0	1	0	0	hsa-miR-520h	-0.11	-0.11	N/A
VOPP1	ENST00000285279.5	vesicular, overexpressed in cancer, prosurvival protein 1	82	1	0	1	0	0	hsa-miR-520h	-0.11	-0.11	N/A
PIK3IP1	ENST00000441972.1	phosphoinositide-3-kinase interacting protein 1	22	1	0	1	0	1	hsa-miR-520h	-0.11	-0.11	N/A
MYT1L	ENST00000399161.2	myelin transcription factor 1-like	5	1	0	0	1	2	hsa-miR-520h	-0.11	-0.11	N/A
RAB39B	ENST00000369454.3	RAB39B, member RAS oncogene family	10	2	0	2	0	1	hsa-miR-520h	-0.11	-0.13	N/A
TRPM7	ENST00000560955.1	transient receptor potential cation channel, subfamily M, member 7	281	2	0	2	0	1	hsa-miR-520h	-0.11	-0.15	N/A
ARL14	ENST00000320767.2	ADP-ribosylation factor-like 14	5	1	0	0	1	0	hsa-miR-520h	-0.11	-0.11	N/A
PATE4	ENST00000457514.2	prostate and testis expressed 4	5	1	0	0	1	1	hsa-miR-520h	-0.11	-0.11	N/A
KIAA0040	ENST00000423313.1	KIAA0040	15	1	0	0	1	1	hsa-miR-520h	-0.11	-0.11	N/A
SEMA5A	ENST00000382496.5	sema domain, seven thrombospondin repeats (type 1 and type 1-like), transmembrane domain (TM) and short cytoplasmic domain, (semaphorin) 5A	98	4	2	2	0	3	hsa-miR-520h	-0.11	-0.12	N/A
MIER3	ENST00000381226.3	mesoderm induction early response 1, family member 3	112	2	0	0	2	1	hsa-miR-520h	-0.11	-0.13	N/A
SMAD7	ENST00000262158.2	SMAD family member 7	142	1	0	1	0	1	hsa-miR-520h	-0.11	-0.12	N/A
LRRC38	ENST00000376085.3	leucine rich repeat containing 38	5	1	0	0	1	0	hsa-miR-520h	-0.11	-0.11	N/A
RSL24D1	ENST00000260443.4	ribosomal L24 domain containing 1	80	1	0	1	0	0	hsa-miR-520h	-0.11	-0.11	N/A
RPS20	ENST00000523936.1	ribosomal protein S20	14775	1	0	0	1	0	hsa-miR-520h	-0.11	-0.11	N/A
IAPP	ENST00000542023.1	islet amyloid polypeptide	5	2	0	1	1	1	hsa-miR-520h	-0.11	-0.11	N/A
CHCHD3	ENST00000542753.1	coiled-coil-helix-coiled-coil-helix domain containing 3	63	1	0	0	1	0	hsa-miR-520h	-0.11	-0.11	N/A
AC020907.1	ENST00000313865.6	Uncharacterized protein	5	1	0	1	0	0	hsa-miR-520h	-0.11	-0.11	N/A
COL28A1	ENST00000399429.3	collagen, type XXVIII, alpha 1	5	1	0	1	0	0	hsa-miR-520h	-0.11	-0.11	N/A
G3BP1	ENST00000394123.3	GTPase activating protein (SH3 domain) binding protein 1	688	4	0	4	0	9	hsa-miR-520h	-0.11	-0.22	N/A
TRIM38	ENST00000357085.3	tripartite motif containing 38	62	2	0	1	1	0	hsa-miR-520h	-0.11	-0.18	N/A
LBR	ENST00000272163.4	lamin B receptor	1217	1	0	1	0	0	hsa-miR-520h	-0.11	-0.12	N/A
ZBTB34	ENST00000319119.4	zinc finger and BTB domain containing 34	726	1	0	1	0	0	hsa-miR-520h	-0.11	-0.11	N/A
GREM2	ENST00000318160.4	gremlin 2, DAN family BMP antagonist	631	2	0	0	2	0	hsa-miR-520h	-0.11	-0.11	N/A
CHUK	ENST00000370397.7	conserved helix-loop-helix ubiquitous kinase	18	1	0	1	0	0	hsa-miR-520h	-0.11	-0.23	N/A
ADAMTS5	ENST00000284987.5	ADAM metallopeptidase with thrombospondin type 1 motif, 5	68	4	2	1	1	4	hsa-miR-520h	-0.11	-0.13	N/A
FAM184B	ENST00000265018.3	family with sequence similarity 184, member B	22	4	0	3	1	1	hsa-miR-520h	-0.11	-0.13	N/A
CNTLN	ENST00000380641.4	centlein, centrosomal protein	42	2	1	1	0	2	hsa-miR-520h	-0.11	-0.19	N/A
UEVLD	ENST00000541984.1	UEV and lactate/malate dehyrogenase domains	39	2	0	1	1	0	hsa-miR-520h	-0.11	-0.14	N/A
CYP2U1	ENST00000332884.6	cytochrome P450, family 2, subfamily U, polypeptide 1	202	1	0	0	1	1	hsa-miR-520h	-0.11	-0.12	N/A
SDIM1	ENST00000545867.1	stress responsive DNAJB4 interacting membrane protein 1	5	1	0	0	1	0	hsa-miR-520h	-0.11	-0.11	N/A
MATN3	ENST00000407540.3	matrilin 3	113	1	0	0	1	0	hsa-miR-520h	-0.11	-0.12	N/A
TFF1	ENST00000291527.2	trefoil factor 1	23	1	0	0	1	0	hsa-miR-520h	-0.11	-0.11	N/A
SLC31A1	ENST00000374212.4	solute carrier family 31 (copper transporter), member 1	171	6	1	4	1	1	hsa-miR-520h	-0.11	-0.43	N/A
GRIN2B	ENST00000609686.1	glutamate receptor, ionotropic, N-methyl D-aspartate 2B	5	2	0	2	0	5	hsa-miR-520h	-0.11	-0.11	N/A
ATP2C1	ENST00000505330.1	ATPase, Ca++ transporting, type 2C, member 1	771	1	0	0	1	1	hsa-miR-520h	-0.11	-0.12	N/A
PRELID2	ENST00000334744.4	PRELI domain containing 2	63	1	1	0	0	3	hsa-miR-520h	-0.11	-0.16	N/A
CXorf40B	ENST00000370406.3	chromosome X open reading frame 40B	5	1	0	0	1	0	hsa-miR-520h	-0.11	-0.11	N/A
AVL9	ENST00000318709.4	AVL9 homolog (S. cerevisiase)	246	2	1	1	0	3	hsa-miR-520h	-0.11	-0.16	N/A
ZC4H2	ENST00000545618.1	zinc finger, C4H2 domain containing	432	1	0	1	0	1	hsa-miR-520h	-0.11	-0.12	N/A
NEK6	ENST00000373603.1	NIMA-related kinase 6	3449	1	0	1	0	2	hsa-miR-520h	-0.11	-0.11	N/A
ACER3	ENST00000532485.1	alkaline ceramidase 3	295	3	0	2	1	3	hsa-miR-520h	-0.11	-0.13	N/A
CTNNB1	ENST00000349496.5	catenin (cadherin-associated protein), beta 1, 88kDa	7257	1	0	0	1	1	hsa-miR-520h	-0.11	-0.11	N/A
NME1	ENST00000511355.1	NME/NM23 nucleoside diphosphate kinase 1	25174	1	0	1	0	0	hsa-miR-520h	-0.11	-0.11	N/A
SPN	ENST00000360121.3	sialophorin	5	6	0	5	1	2	hsa-miR-520h	-0.11	-0.11	N/A
WARS2	ENST00000369426.5	tryptophanyl tRNA synthetase 2, mitochondrial	205	2	0	0	2	0	hsa-miR-520h	-0.11	-0.12	N/A
TIMM17A	ENST00000367287.4	translocase of inner mitochondrial membrane 17 homolog A (yeast)	5594	1	0	0	1	0	hsa-miR-520h	-0.11	-0.16	N/A
C11orf30	ENST00000529032.1	chromosome 11 open reading frame 30	230	2	0	1	1	2	hsa-miR-520h	-0.11	-0.12	N/A
IKBIP	ENST00000299157.4	IKBKB interacting protein	183	2	0	1	1	0	hsa-miR-520h	-0.11	-0.14	N/A
SLC16A5	ENST00000580123.1	solute carrier family 16 (monocarboxylate transporter), member 5	26	3	1	2	0	2	hsa-miR-520h	-0.11	-0.13	N/A
RABIF	ENST00000367262.3	RAB interacting factor	948	3	0	2	1	2	hsa-miR-520h	-0.11	-0.24	N/A
KLHL8	ENST00000273963.5	kelch-like family member 8	266	2	0	1	1	1	hsa-miR-520h	-0.11	-0.24	N/A
MBNL1	ENST00000357472.3	muscleblind-like splicing regulator 1	135	1	0	1	0	1	hsa-miR-520h	-0.11	-0.11	N/A
CXorf40A	ENST00000450602.2	chromosome X open reading frame 40A	5	1	0	0	1	0	hsa-miR-520h	-0.11	-0.11	N/A
MRGPRX3	ENST00000396275.2	MAS-related GPR, member X3	5	1	0	0	1	0	hsa-miR-520h	-0.11	-0.11	N/A
CBR4	ENST00000306193.3	carbonyl reductase 4	90	1	0	1	0	0	hsa-miR-520h	-0.11	-0.11	N/A
UTP14C	ENST00000521776.2	UTP14, U3 small nucleolar ribonucleoprotein, homolog C (yeast)	174	3	1	1	1	1	hsa-miR-520h	-0.11	-0.11	N/A
PCGF5	ENST00000336126.5	polycomb group ring finger 5	176	4	0	1	3	4	hsa-miR-520h	-0.11	-0.28	N/A
BTN3A1	ENST00000425234.2	butyrophilin, subfamily 3, member A1	5	1	0	1	0	0	hsa-miR-520h	-0.11	-0.11	N/A
RNF19A	ENST00000519449.1	ring finger protein 19A, RBR E3 ubiquitin protein ligase	1674	2	1	0	1	0	hsa-miR-520h	-0.11	-0.11	N/A
PTPRC	ENST00000367376.2	protein tyrosine phosphatase, receptor type, C	5	1	0	0	1	1	hsa-miR-520h	-0.11	-0.11	N/A
GPR107	ENST00000372410.3	G protein-coupled receptor 107	1429	3	1	1	1	1	hsa-miR-520h	-0.11	-0.11	N/A
SLC38A2	ENST00000256689.5	solute carrier family 38, member 2	696	1	0	0	1	2	hsa-miR-520h	-0.11	-0.14	N/A
GLCE	ENST00000559420.2	glucuronic acid epimerase	25	2	1	1	0	1	hsa-miR-520h	-0.11	-0.2	N/A
GPATCH2L	ENST00000553588.1	G patch domain containing 2-like	96	1	0	1	0	0	hsa-miR-520h	-0.11	-0.12	N/A
TAB3	ENST00000378933.1	TGF-beta activated kinase 1/MAP3K7 binding protein 3	201	4	0	0	4	2	hsa-miR-520h	-0.11	-0.13	N/A
JAM2	ENST00000480456.1	junctional adhesion molecule 2	41	2	0	1	1	2	hsa-miR-520h	-0.11	-0.14	N/A
PCGF6	ENST00000337211.4	polycomb group ring finger 6	5	1	0	1	0	0	hsa-miR-520h	-0.11	-0.11	N/A
RUNX2	ENST00000371432.3	runt-related transcription factor 2	105	3	1	1	1	0	hsa-miR-520h	-0.11	-0.11	N/A
FAM47E	ENST00000510197.1	family with sequence similarity 47, member E	5	1	0	0	1	0	hsa-miR-520h	-0.11	-0.11	N/A
TESC	ENST00000335209.7	tescalcin	22	1	0	1	0	0	hsa-miR-520h	-0.11	-0.11	N/A
HMMR	ENST00000393915.4	hyaluronan-mediated motility receptor (RHAMM)	518	1	0	0	1	0	hsa-miR-520h	-0.11	-0.11	N/A
ZFHX3	ENST00000268489.5	zinc finger homeobox 3	57	3	0	1	2	3	hsa-miR-520h	-0.11	-0.11	N/A
MSANTD3	ENST00000395067.2	Myb/SANT-like DNA-binding domain containing 3	78	2	1	0	1	0	hsa-miR-520h	-0.11	-0.22	N/A
MAP4K5	ENST00000013125.4	mitogen-activated protein kinase kinase kinase kinase 5	634	1	0	0	1	0	hsa-miR-520h	-0.11	-0.12	N/A
LRIG2	ENST00000361127.5	leucine-rich repeats and immunoglobulin-like domains 2	348	5	1	4	0	6	hsa-miR-520h	-0.11	-0.12	N/A
SP9	ENST00000394967.2	Sp9 transcription factor	79	1	0	1	0	0	hsa-miR-520h	-0.11	-0.11	N/A
SNX22	ENST00000325881.4	sorting nexin 22	5	2	0	1	1	2	hsa-miR-520h	-0.11	-0.11	N/A
SIGLEC11	ENST00000447370.2	sialic acid binding Ig-like lectin 11	5	2	1	1	0	0	hsa-miR-520h	-0.11	-0.11	N/A
FAM46B	ENST00000289166.5	family with sequence similarity 46, member B	18	1	0	1	0	0	hsa-miR-520h	-0.11	-0.11	N/A
ZNF415	ENST00000597503.1	zinc finger protein 415	38	1	0	0	1	0	hsa-miR-520h	-0.11	-0.11	N/A
TCF7L2	ENST00000369386.1	transcription factor 7-like 2 (T-cell specific, HMG-box)	650	1	0	0	1	0	hsa-miR-520h	-0.11	-0.11	N/A
ESCO1	ENST00000269214.5	establishment of sister chromatid cohesion N-acetyltransferase 1	94	3	0	0	3	2	hsa-miR-520h	-0.11	-0.13	N/A
TBC1D23	ENST00000344949.5	TBC1 domain family, member 23	238	1	0	0	1	1	hsa-miR-520h	-0.11	-0.11	N/A
ZYG11A	ENST00000371532.1	zyg-11 family member A, cell cycle regulator	331	2	0	1	1	1	hsa-miR-520h	-0.11	-0.11	N/A
DUSP14	ENST00000394389.4	dual specificity phosphatase 14	6641	1	0	1	0	0	hsa-miR-520h	-0.11	-0.11	N/A
DBX2	ENST00000332700.6	developing brain homeobox 2	10	1	1	0	0	1	hsa-miR-520h	-0.11	-0.21	N/A
MAT2B	ENST00000518095.1	methionine adenosyltransferase II, beta	1901	2	0	2	0	1	hsa-miR-520h	-0.11	-0.11	N/A
DNM3	ENST00000367731.1	dynamin 3	59	1	1	0	0	1	hsa-miR-520h	-0.11	-0.11	N/A
MIXL1	ENST00000366810.5	Mix paired-like homeobox	16	2	0	2	0	0	hsa-miR-520h	-0.11	-0.11	N/A
SEMA4C	ENST00000305476.5	sema domain, immunoglobulin domain (Ig), transmembrane domain (TM) and short cytoplasmic domain, (semaphorin) 4C	31	1	0	1	0	0	hsa-miR-520h	-0.11	-0.11	N/A
POLH	ENST00000372226.1	polymerase (DNA directed), eta	450	7	0	7	0	2	hsa-miR-520h	-0.11	-0.14	N/A
GYPE	ENST00000358615.4	glycophorin E (MNS blood group)	5	1	0	0	1	0	hsa-miR-520h	-0.11	-0.11	N/A
TCF21	ENST00000367882.4	transcription factor 21	552	1	0	0	1	0	hsa-miR-520h	-0.11	-0.11	N/A
CKAP4	ENST00000378026.4	cytoskeleton-associated protein 4	1923	1	1	0	0	0	hsa-miR-520h	-0.11	-0.11	N/A
ADK	ENST00000372734.3	adenosine kinase	1098	2	0	2	0	2	hsa-miR-520h	-0.11	-0.23	N/A
THAP6	ENST00000311638.3	THAP domain containing 6	24	4	1	3	0	1	hsa-miR-520h	-0.11	-0.13	N/A
TEX9	ENST00000558083.2	testis expressed 9	10	2	0	0	2	0	hsa-miR-520h	-0.11	-0.11	N/A
RABGAP1	ENST00000373647.4	RAB GTPase activating protein 1	514	2	0	1	1	0	hsa-miR-520h	-0.11	-0.11	N/A
EPDR1	ENST00000423717.1	ependymin related 1	84	2	0	2	0	0	hsa-miR-520h	-0.11	-0.11	N/A
SNX12	ENST00000374274.3	sorting nexin 12	849	1	1	0	0	1	hsa-miR-520h	-0.1	-0.1	N/A
SOST	ENST00000301691.2	sclerostin	10	1	0	1	0	0	hsa-miR-520h	-0.1	-0.1	N/A
AGGF1	ENST00000312916.7	angiogenic factor with G patch and FHA domains 1	890	1	0	1	0	0	hsa-miR-520h	-0.1	-0.11	N/A
CTDNEP1	ENST00000574322.1	CTD nuclear envelope phosphatase 1	2165	1	0	0	1	1	hsa-miR-520h	-0.1	-0.15	N/A
YOD1	ENST00000315927.4	YOD1 deubiquitinase	55	2	0	1	1	0	hsa-miR-520h	-0.1	-0.13	N/A
ZNF280B	ENST00000360412.2	zinc finger protein 280B	7	2	0	2	0	1	hsa-miR-520h	-0.1	-0.14	N/A
HCN1	ENST00000303230.4	hyperpolarization activated cyclic nucleotide-gated potassium channel 1	5	2	0	2	0	1	hsa-miR-520h	-0.1	-0.12	N/A
CASP10	ENST00000360132.3	caspase 10, apoptosis-related cysteine peptidase	55	2	0	2	0	1	hsa-miR-520h	-0.1	-0.1	N/A
CDC42BPB	ENST00000361246.2	CDC42 binding protein kinase beta (DMPK-like)	615	1	0	1	0	0	hsa-miR-520h	-0.1	-0.1	N/A
DAZAP2	ENST00000412716.3	DAZ associated protein 2	4265	1	0	0	1	0	hsa-miR-520h	-0.1	-0.1	N/A
HTR4	ENST00000377888.3	5-hydroxytryptamine (serotonin) receptor 4, G protein-coupled	5	1	0	0	1	1	hsa-miR-520h	-0.1	-0.1	N/A
SLC16A9	ENST00000395348.3	solute carrier family 16, member 9	7	1	0	0	1	1	hsa-miR-520h	-0.1	-0.1	N/A
RBM18	ENST00000417201.3	RNA binding motif protein 18	963	1	0	1	0	1	hsa-miR-520h	-0.1	-0.15	N/A
RP11-111M22.2	ENST00000530460.1	Homo sapiens putative uncharacterized protein FLJ37770-like (LOC100506127), mRNA.	18	3	0	2	1	0	hsa-miR-520h	-0.1	-0.11	N/A
RANBP6	ENST00000259569.5	RAN binding protein 6	117	1	0	0	1	1	hsa-miR-520h	-0.1	-0.11	N/A
ITPRIPL2	ENST00000381440.3	inositol 1,4,5-trisphosphate receptor interacting protein-like 2	893	3	1	1	1	0	hsa-miR-520h	-0.1	-0.11	N/A
CRY1	ENST00000008527.5	cryptochrome 1 (photolyase-like)	336	1	0	0	1	1	hsa-miR-520h	-0.1	-0.1	N/A
KCNB1	ENST00000371741.4	potassium voltage-gated channel, Shab-related subfamily, member 1	5	2	0	1	1	2	hsa-miR-520h	-0.1	-0.1	N/A
PALB2	ENST00000261584.4	partner and localizer of BRCA2	65	1	0	0	1	0	hsa-miR-520h	-0.1	-0.1	N/A
MAGEA12	ENST00000357916.4	melanoma antigen family A, 12	5	1	0	0	1	0	hsa-miR-520h	-0.1	-0.1	N/A
PRKX	ENST00000262848.5	protein kinase, X-linked	12	3	0	3	0	4	hsa-miR-520h	-0.1	-0.1	N/A
GPR180	ENST00000376958.4	G protein-coupled receptor 180	161	3	0	1	2	1	hsa-miR-520h	-0.1	-0.14	N/A
VAV3	ENST00000370056.4	vav 3 guanine nucleotide exchange factor	1128	1	0	1	0	4	hsa-miR-520h	-0.1	-0.1	N/A
MORC1	ENST00000232603.5	MORC family CW-type zinc finger 1	5	3	1	0	2	1	hsa-miR-520h	-0.1	-0.21	N/A
ELK4	ENST00000357992.4	ELK4, ETS-domain protein (SRF accessory protein 1)	39	6	2	3	1	2	hsa-miR-520h	-0.1	-0.2	N/A
LINC00692	ENST00000451284.1	long intergenic non-protein coding RNA 692	5	1	0	0	1	0	hsa-miR-520h	-0.1	-0.1	N/A
PTPN14	ENST00000366956.5	protein tyrosine phosphatase, non-receptor type 14	301	5	2	2	1	3	hsa-miR-520h	-0.1	-0.11	N/A
AL391421.1	ENST00000372387.1	Uncharacterized protein; cDNA FLJ43696 fis, clone TBAES2007964	5	1	0	1	0	0	hsa-miR-520h	-0.1	-0.1	N/A
PANK1	ENST00000322191.6	pantothenate kinase 1	435	2	0	1	1	1	hsa-miR-520h	-0.1	-0.12	N/A
C2CD2	ENST00000329623.7	C2 calcium-dependent domain containing 2	106	1	0	0	1	0	hsa-miR-520h	-0.1	-0.1	N/A
RPS15A	ENST00000576436.1	ribosomal protein S15a	24	1	0	1	0	0	hsa-miR-520h	-0.1	-0.1	N/A
RSPO2	ENST00000517939.1	R-spondin 2	5	2	0	1	1	0	hsa-miR-520h	-0.1	-0.1	N/A
AKAP10	ENST00000225737.6	A kinase (PRKA) anchor protein 10	700	2	0	0	2	2	hsa-miR-520h	-0.1	-0.1	N/A
ANP32E	ENST00000533654.1	acidic (leucine-rich) nuclear phosphoprotein 32 family, member E	572	1	0	0	1	1	hsa-miR-520h	-0.1	-0.11	N/A
KIAA1191	ENST00000298569.4	KIAA1191	23	3	0	1	2	1	hsa-miR-520h	-0.1	-0.14	N/A
TCF4	ENST00000354452.3	transcription factor 4	394	2	0	1	1	2	hsa-miR-520h	-0.1	-0.17	N/A
TUBB6	ENST00000591208.1	tubulin, beta 6 class V	5820	1	0	0	1	1	hsa-miR-520h	-0.1	-0.1	N/A
VPS37C	ENST00000301765.5	vacuolar protein sorting 37 homolog C (S. cerevisiae)	3267	1	0	0	1	1	hsa-miR-520h	-0.1	-0.1	N/A
SPTLC2	ENST00000216484.2	serine palmitoyltransferase, long chain base subunit 2	95	5	0	5	0	0	hsa-miR-520h	-0.1	-0.16	N/A
IPP	ENST00000396478.3	intracisternal A particle-promoted polypeptide	216	5	2	3	0	1	hsa-miR-520h	-0.1	-0.12	N/A
ZBTB8B	ENST00000609129.1	zinc finger and BTB domain containing 8B	18	5	1	3	1	1	hsa-miR-520h	-0.1	-0.11	N/A
PAK2	ENST00000327134.3	p21 protein (Cdc42/Rac)-activated kinase 2	145	1	0	1	0	5	hsa-miR-520h	-0.1	-0.11	N/A
ANXA2	ENST00000396024.3	annexin A2	30	1	0	1	0	1	hsa-miR-520h	-0.1	-0.11	N/A
RRAGC	ENST00000373001.3	Ras-related GTP binding C	1062	2	0	1	1	3	hsa-miR-520h	-0.1	-0.12	N/A
AJUBA	ENST00000262713.2	ajuba LIM protein	871	1	0	1	0	0	hsa-miR-520h	-0.1	-0.11	N/A
NEBL	ENST00000377122.4	nebulette	181	3	0	1	2	2	hsa-miR-520h	-0.1	-0.11	N/A
TNFSF13	ENST00000338784.4	tumor necrosis factor (ligand) superfamily, member 13	5	1	0	0	1	0	hsa-miR-520h	-0.1	-0.1	N/A
FCHO2	ENST00000430046.2	FCH domain only 2	158	1	0	0	1	3	hsa-miR-520h	-0.1	-0.1	N/A
FAM91A1	ENST00000334705.7	family with sequence similarity 91, member A1	731	1	0	0	1	4	hsa-miR-520h	-0.1	-0.1	N/A
RSPH10B2	ENST00000359718.3	radial spoke head 10 homolog B2 (Chlamydomonas)	5	1	0	0	1	0	hsa-miR-520h	-0.1	-0.1	N/A
LIMK1	ENST00000418310.1	LIM domain kinase 1	464	2	1	1	0	0	hsa-miR-520h	-0.1	-0.12	N/A
PGF	ENST00000555567.1	placental growth factor	1745	1	0	1	0	0	hsa-miR-520h	-0.1	-0.1	N/A
PDK4	ENST00000005178.5	pyruvate dehydrogenase kinase, isozyme 4	5549	1	0	0	1	1	hsa-miR-520h	-0.1	-0.1	N/A
SAP30BP	ENST00000584667.1	SAP30 binding protein	867	1	0	1	0	0	hsa-miR-520h	-0.1	-0.1	N/A
UTY	ENST00000331397.4	ubiquitously transcribed tetratricopeptide repeat containing, Y-linked	5	1	0	0	1	0	hsa-miR-520h	-0.1	-0.1	N/A
GSTM5	ENST00000369813.1	glutathione S-transferase mu 5	5	1	1	0	0	0	hsa-miR-520h	-0.1	-0.1	N/A
ERC1	ENST00000355446.5	ELKS/RAB6-interacting/CAST family member 1	159	2	0	1	1	1	hsa-miR-520h	-0.1	-0.1	N/A
PRKAA2	ENST00000371244.4	protein kinase, AMP-activated, alpha 2 catalytic subunit	561	6	0	3	3	3	hsa-miR-520h	-0.1	-0.12	N/A
RPL23	ENST00000479035.2	ribosomal protein L23	1154	3	0	2	1	0	hsa-miR-520h	-0.1	-0.16	N/A
MAPRE1	ENST00000375571.5	microtubule-associated protein, RP/EB family, member 1	39	1	0	1	0	1	hsa-miR-520h	-0.1	-0.1	N/A
TBCCD1	ENST00000424280.1	TBCC domain containing 1	707	1	0	0	1	0	hsa-miR-520h	-0.1	-0.1	N/A
RFTN2	ENST00000295049.4	raftlin family member 2	21	1	0	0	1	1	hsa-miR-520h	-0.1	-0.1	N/A
SMIM17	ENST00000598409.1	small integral membrane protein 17	5	1	0	0	1	2	hsa-miR-520h	-0.1	-0.11	N/A
HRK	ENST00000257572.5	harakiri, BCL2 interacting protein (contains only BH3 domain)	19	2	0	1	1	0	hsa-miR-520h	-0.1	-0.1	N/A
WWP1	ENST00000517970.1	WW domain containing E3 ubiquitin protein ligase 1	161	2	0	0	2	1	hsa-miR-520h	-0.1	-0.1	N/A
ZNF224	ENST00000336976.6	zinc finger protein 224	173	1	0	1	0	0	hsa-miR-520h	-0.1	-0.11	N/A
FKBP15	ENST00000238256.3	FK506 binding protein 15, 133kDa	119	3	1	1	1	0	hsa-miR-520h	-0.1	-0.15	N/A
RIMKLB	ENST00000357529.3	ribosomal modification protein rimK-like family member B	164	3	1	0	2	0	hsa-miR-520h	-0.1	-0.2	N/A
PAXIP1	ENST00000404141.1	PAX interacting (with transcription-activation domain) protein 1	19	1	0	0	1	0	hsa-miR-520h	-0.1	-0.16	N/A
ZNF587	ENST00000339656.5	zinc finger protein 587	52	4	0	4	0	0	hsa-miR-520h	-0.1	-0.12	N/A
AP1G1	ENST00000299980.4	adaptor-related protein complex 1, gamma 1 subunit	436	3	0	1	2	3	hsa-miR-520h	-0.1	-0.1	N/A
CDC5L	ENST00000371477.3	cell division cycle 5-like	115	2	0	2	0	2	hsa-miR-520h	-0.1	-0.13	N/A
SLC10A7	ENST00000264986.3	solute carrier family 10, member 7	77	1	0	0	1	1	hsa-miR-520h	-0.1	-0.12	N/A
ZNF793	ENST00000445217.1	zinc finger protein 793	22	5	0	5	0	0	hsa-miR-520h	-0.1	-0.15	N/A
PLIN5	ENST00000381848.3	perilipin 5	125	4	0	3	1	0	hsa-miR-520h	-0.1	-0.12	N/A
NPBWR1	ENST00000331251.3	neuropeptides B/W receptor 1	25	1	1	0	0	0	hsa-miR-520h	-0.1	-0.14	N/A
AGBL2	ENST00000525123.1	ATP/GTP binding protein-like 2	7	1	0	1	0	0	hsa-miR-520h	-0.1	-0.1	N/A
INPP5F	ENST00000361976.2	inositol polyphosphate-5-phosphatase F	988	4	0	3	1	0	hsa-miR-520h	-0.1	-0.1	N/A
FAM218A	ENST00000513876.2	family with sequence similarity 218, member A	16	1	0	1	0	1	hsa-miR-520h	-0.1	-0.1	N/A
SMYD2	ENST00000366957.5	SET and MYND domain containing 2	1381	1	0	0	1	2	hsa-miR-520h	-0.1	-0.1	N/A
ZNF830	ENST00000361952.3	zinc finger protein 830	451	1	0	1	0	0	hsa-miR-520h	-0.1	-0.1	N/A
LIF	ENST00000403987.3	leukemia inhibitory factor	55	2	0	2	0	0	hsa-miR-520h	-0.1	-0.11	N/A
ERAP2	ENST00000437043.3	endoplasmic reticulum aminopeptidase 2	19	3	0	2	1	1	hsa-miR-520h	-0.1	-0.11	N/A
CTGF	ENST00000367976.3	connective tissue growth factor	10083	1	0	0	1	0	hsa-miR-520h	-0.1	-0.11	N/A
DIRAS2	ENST00000375765.3	DIRAS family, GTP-binding RAS-like 2	5	3	1	1	1	0	hsa-miR-520h	-0.1	-0.13	N/A
FOPNL	ENST00000573396.1	FGFR1OP N-terminal like	29	1	0	1	0	1	hsa-miR-520h	-0.1	-0.21	N/A
OGN	ENST00000262551.4	osteoglycin	5	1	0	0	1	1	hsa-miR-520h	-0.1	-0.1	N/A
VAMP2	ENST00000404970.3	vesicle-associated membrane protein 2 (synaptobrevin 2)	1840	1	0	0	1	0	hsa-miR-520h	-0.1	-0.1	N/A
RIMS1	ENST00000348717.5	regulating synaptic membrane exocytosis 1	45	3	1	0	2	1	hsa-miR-520h	-0.1	-0.1	N/A
RECK	ENST00000377966.3	reversion-inducing-cysteine-rich protein with kazal motifs	10	1	0	0	1	0	hsa-miR-520h	-0.1	-0.1	N/A
PCID2	ENST00000337344.4	PCI domain containing 2	508	1	0	1	0	0	hsa-miR-520h	-0.1	-0.1	N/A
C7orf25	ENST00000350427.4	chromosome 7 open reading frame 25	299	1	0	0	1	0	hsa-miR-520h	-0.1	-0.1	N/A
ZNF586	ENST00000396150.4	zinc finger protein 586	137	1	0	0	1	0	hsa-miR-520h	-0.1	-0.1	N/A
MLKL	ENST00000306247.7	mixed lineage kinase domain-like	44	1	0	0	1	0	hsa-miR-520h	-0.1	-0.1	N/A
ACTN1	ENST00000193403.6	actinin, alpha 1	10087	1	0	0	1	0	hsa-miR-520h	-0.1	-0.15	N/A
ACTB	ENST00000331789.5	actin, beta	176	1	0	0	1	0	hsa-miR-520h	-0.1	-0.1	N/A
NMD3	ENST00000351193.2	NMD3 ribosome export adaptor	717	1	0	0	1	0	hsa-miR-520h	-0.1	-0.1	N/A
KIN	ENST00000379562.4	KIN, antigenic determinant of recA protein homolog (mouse)	443	2	0	0	2	0	hsa-miR-520h	-0.1	-0.11	N/A
LPHN2	ENST00000370715.1	latrophilin 2	407	1	0	1	0	1	hsa-miR-520h	-0.1	-0.1	N/A
PPP1R15B	ENST00000367188.4	protein phosphatase 1, regulatory subunit 15B	2154	1	0	0	1	2	hsa-miR-520h	-0.1	-0.11	N/A
UXS1	ENST00000283148.7	UDP-glucuronate decarboxylase 1	234	1	0	0	1	0	hsa-miR-520h	-0.1	-0.11	N/A
CEACAM1	ENST00000403444.3	carcinoembryonic antigen-related cell adhesion molecule 1 (biliary glycoprotein)	925	2	0	1	1	1	hsa-miR-520h	-0.1	-0.1	N/A
MSL1	ENST00000398532.4	male-specific lethal 1 homolog (Drosophila)	4715	2	0	2	0	3	hsa-miR-520h	-0.1	-0.1	N/A
POU3F2	ENST00000328345.5	POU class 3 homeobox 2	274	3	2	0	1	4	hsa-miR-520h	-0.1	-0.15	N/A
SLC25A51	ENST00000380590.3	solute carrier family 25, member 51	170	3	0	1	2	1	hsa-miR-520h	-0.1	-0.1	N/A
SLC25A53	ENST00000357421.4	solute carrier family 25, member 53	15	2	0	0	2	0	hsa-miR-520h	-0.1	-0.1	N/A
METTL8	ENST00000375258.4	methyltransferase like 8	124	4	0	3	1	1	hsa-miR-520h	-0.1	-0.11	N/A
LARP4B	ENST00000316157.3	La ribonucleoprotein domain family, member 4B	705	3	0	2	1	1	hsa-miR-520h	-0.1	-0.12	N/A
ZDHHC21	ENST00000380916.4	zinc finger, DHHC-type containing 21	196	2	0	1	1	4	hsa-miR-520h	-0.1	-0.13	N/A
ALOX15	ENST00000570836.1	arachidonate 15-lipoxygenase	5	3	1	1	1	0	hsa-miR-520h	-0.1	-0.15	N/A
TIAM2	ENST00000461783.3	T-cell lymphoma invasion and metastasis 2	192	1	1	0	0	0	hsa-miR-520h	-0.1	-0.1	N/A
SDR16C5	ENST00000396721.2	short chain dehydrogenase/reductase family 16C, member 5	5	2	0	1	1	0	hsa-miR-520h	-0.1	-0.1	N/A
NT5C1A	ENST00000235628.1	5'-nucleotidase, cytosolic IA	4	5	0	2	3	0	hsa-miR-520h	-0.1	-0.1	N/A
GABPB2	ENST00000368918.3	GA binding protein transcription factor, beta subunit 2	35	6	1	5	0	4	hsa-miR-520h	-0.1	-0.14	N/A
FAM133B	ENST00000438306.1	family with sequence similarity 133, member B	32	1	0	1	0	0	hsa-miR-520h	-0.1	-0.1	N/A
TPST2	ENST00000338754.4	tyrosylprotein sulfotransferase 2	1220	4	0	3	1	1	hsa-miR-520h	-0.1	-0.15	N/A
POMC	ENST00000380794.1	proopiomelanocortin	8	1	0	0	1	0	hsa-miR-520h	-0.1	-0.16	N/A
XPO4	ENST00000400602.2	exportin 4	718	3	0	1	2	2	hsa-miR-520h	-0.1	-0.1	N/A
IPMK	ENST00000373935.3	inositol polyphosphate multikinase	196	3	0	1	2	1	hsa-miR-520h	-0.1	-0.16	N/A
DCK	ENST00000504730.1	deoxycytidine kinase	200	1	0	0	1	1	hsa-miR-520h	-0.1	-0.14	N/A
ME1	ENST00000369705.3	malic enzyme 1, NADP(+)-dependent, cytosolic	586	1	0	1	0	1	hsa-miR-520h	-0.1	-0.1	N/A
RAD51AP1	ENST00000352618.4	RAD51 associated protein 1	57	1	0	0	1	0	hsa-miR-520h	-0.1	-0.14	N/A
POU6F1	ENST00000389243.4	POU class 6 homeobox 1	135	3	0	3	0	0	hsa-miR-520h	-0.1	-0.11	N/A
TAX1BP1	ENST00000396319.2	Tax1 (human T-cell leukemia virus type I) binding protein 1	1251	1	0	0	1	1	hsa-miR-520h	-0.1	-0.1	N/A
MXI1	ENST00000332674.5	MAX interactor 1, dimerization protein	278	4	1	1	2	2	hsa-miR-520h	-0.1	-0.24	N/A
RSPRY1	ENST00000394420.4	ring finger and SPRY domain containing 1	735	1	0	0	1	0	hsa-miR-520h	-0.1	-0.1	N/A
DDX47	ENST00000358007.3	DEAD (Asp-Glu-Ala-Asp) box polypeptide 47	252	1	0	0	1	0	hsa-miR-520h	-0.1	-0.1	N/A
TMEM26	ENST00000399298.3	transmembrane protein 26	10	1	0	0	1	1	hsa-miR-520h	-0.1	-0.1	N/A
NPY1R	ENST00000296533.2	neuropeptide Y receptor Y1	8	1	0	0	1	0	hsa-miR-520h	-0.1	-0.1	N/A
PTPRT	ENST00000373187.1	protein tyrosine phosphatase, receptor type, T	5	1	0	0	1	1	hsa-miR-520h	-0.1	-0.1	N/A
SCP2	ENST00000488965.1	sterol carrier protein 2	3640	1	1	0	0	0	hsa-miR-520h	-0.1	-0.1	N/A
DDX42	ENST00000578681.1	DEAD (Asp-Glu-Ala-Asp) box helicase 42	797	1	0	0	1	1	hsa-miR-520h	-0.1	-0.1	N/A
C1orf61	ENST00000368243.1	chromosome 1 open reading frame 61	5	1	0	0	1	0	hsa-miR-520h	-0.1	-0.1	N/A
MPZ	ENST00000533357.1	myelin protein zero	17	2	0	1	1	0	hsa-miR-520h	-0.1	-0.1	N/A
PIBF1	ENST00000326291.6	progesterone immunomodulatory binding factor 1	102	1	0	1	0	0	hsa-miR-520h	-0.09	-0.16	N/A
ADIPOR2	ENST00000357103.4	adiponectin receptor 2	138	2	0	1	1	0	hsa-miR-520h	-0.09	-0.1	N/A
PIWIL2	ENST00000356766.6	piwi-like RNA-mediated gene silencing 2	5	4	0	4	0	1	hsa-miR-520h	-0.09	-0.13	N/A
TPTE	ENST00000298232.7	transmembrane phosphatase with tensin homology	5	1	0	0	1	0	hsa-miR-520h	-0.09	-0.09	N/A
FAM133A	ENST00000538690.1	family with sequence similarity 133, member A	14	2	0	0	2	0	hsa-miR-520h	-0.09	-0.09	N/A
PTPLA	ENST00000361271.3	protein tyrosine phosphatase-like (proline instead of catalytic arginine), member A	826	1	0	1	0	2	hsa-miR-520h	-0.09	-0.11	N/A
TLE1	ENST00000376499.3	transducin-like enhancer of split 1 (E(sp1) homolog, Drosophila)	1996	1	0	0	1	0	hsa-miR-520h	-0.09	-0.09	N/A
RP11-451M19.3	ENST00000369657.1	Uncharacterized protein	5	1	0	0	1	0	hsa-miR-520h	-0.09	-0.09	N/A
ZNF365	ENST00000395254.3	zinc finger protein 365	173	2	1	1	0	0	hsa-miR-520h	-0.09	-0.1	N/A
GFM1	ENST00000486715.1	G elongation factor, mitochondrial 1	586	4	0	2	2	0	hsa-miR-520h	-0.09	-0.14	N/A
MYLK4	ENST00000268446.5	myosin light chain kinase family, member 4	5	3	0	1	2	1	hsa-miR-520h	-0.09	-0.09	N/A
GFRA1	ENST00000439649.3	GDNF family receptor alpha 1	69	2	1	0	1	2	hsa-miR-520h	-0.09	-0.17	N/A
ERVMER34-1	ENST00000443173.1	endogenous retrovirus group MER34, member 1	28	4	0	3	1	0	hsa-miR-520h	-0.09	-0.14	N/A
PRKRA	ENST00000325748.4	protein kinase, interferon-inducible double stranded RNA dependent activator	632	1	0	0	1	2	hsa-miR-520h	-0.09	-0.22	N/A
PGGT1B	ENST00000419445.1	protein geranylgeranyltransferase type I, beta subunit	25	1	0	1	0	2	hsa-miR-520h	-0.09	-0.1	N/A
PXK	ENST00000463280.1	PX domain containing serine/threonine kinase	220	1	0	0	1	1	hsa-miR-520h	-0.09	-0.09	N/A
DOK6	ENST00000382713.5	docking protein 6	8	1	0	1	0	6	hsa-miR-520h	-0.09	-0.09	N/A
NKX1-2	ENST00000451024.3	NK1 homeobox 2	5	1	0	1	0	0	hsa-miR-520h	-0.09	-0.09	N/A
CFHR5	ENST00000367414.5	complement factor H-related 5	5	1	0	0	1	0	hsa-miR-520h	-0.09	-0.09	N/A
CASC4	ENST00000360824.3	cancer susceptibility candidate 4	5	1	0	0	1	1	hsa-miR-520h	-0.09	-0.09	N/A
SIAH3	ENST00000400405.2	siah E3 ubiquitin protein ligase family member 3	5	1	1	0	0	3	hsa-miR-520h	-0.09	-0.09	N/A
SLC25A44	ENST00000359511.4	solute carrier family 25, member 44	760	2	0	1	1	0	hsa-miR-520h	-0.09	-0.09	N/A
ZNF749	ENST00000334181.4	zinc finger protein 749	69	2	0	2	0	3	hsa-miR-520h	-0.09	-0.11	N/A
HSPE1-MOB4	ENST00000604458.1	HSPE1-MOB4 readthrough	123	2	0	1	1	2	hsa-miR-520h	-0.09	-0.13	N/A
LRRD1	ENST00000343318.5	leucine-rich repeats and death domain containing 1	9	3	0	2	1	1	hsa-miR-520h	-0.09	-0.1	N/A
NDNF	ENST00000379692.4	neuron-derived neurotrophic factor	51	1	0	0	1	2	hsa-miR-520h	-0.09	-0.17	N/A
ZNF566	ENST00000454319.1	zinc finger protein 566	310	2	0	2	0	1	hsa-miR-520h	-0.09	-0.25	N/A
ADAM10	ENST00000260408.3	ADAM metallopeptidase domain 10	385	1	0	1	0	4	hsa-miR-520h	-0.09	-0.11	N/A
AC174470.1	ENST00000457257.1		164	1	0	1	0	0	hsa-miR-520h	-0.09	-0.09	N/A
DNAJC14	ENST00000357606.3	DnaJ (Hsp40) homolog, subfamily C, member 14	1293	1	0	1	0	0	hsa-miR-520h	-0.09	-0.09	N/A
BZW1	ENST00000409600.1	basic leucine zipper and W2 domains 1	470	1	0	0	1	2	hsa-miR-520h	-0.09	-0.09	N/A
NUDT10	ENST00000376006.3	nudix (nucleoside diphosphate linked moiety X)-type motif 10	9	1	0	0	1	0	hsa-miR-520h	-0.09	-0.09	N/A
OSTM1	ENST00000193322.3	osteopetrosis associated transmembrane protein 1	63	2	0	1	1	1	hsa-miR-520h	-0.09	-0.11	N/A
ZMPSTE24	ENST00000372759.3	zinc metallopeptidase STE24	513	1	0	0	1	1	hsa-miR-520h	-0.09	-0.14	N/A
ANP32A	ENST00000465139.2	acidic (leucine-rich) nuclear phosphoprotein 32 family, member A	717	1	0	0	1	0	hsa-miR-520h	-0.09	-0.09	N/A
CSPG5	ENST00000456150.1	chondroitin sulfate proteoglycan 5 (neuroglycan C)	27	1	0	0	1	0	hsa-miR-520h	-0.09	-0.12	N/A
ELAVL2	ENST00000380110.4	ELAV like neuron-specific RNA binding protein 2	78	1	0	0	1	1	hsa-miR-520h	-0.09	-0.1	N/A
QRSL1	ENST00000369046.4	glutaminyl-tRNA synthase (glutamine-hydrolyzing)-like 1	53	3	0	2	1	0	hsa-miR-520h	-0.09	-0.15	N/A
ZNF575	ENST00000458714.2	zinc finger protein 575	28	1	0	1	0	0	hsa-miR-520h	-0.09	-0.09	N/A
ZNF691	ENST00000372508.3	zinc finger protein 691	115	1	0	1	0	1	hsa-miR-520h	-0.09	-0.09	N/A
ATG3	ENST00000402314.2	autophagy related 3	177	1	0	0	1	0	hsa-miR-520h	-0.09	-0.09	N/A
TMEM245	ENST00000374586.3	transmembrane protein 245	1320	3	0	2	1	0	hsa-miR-520h	-0.09	-0.09	N/A
ZNF362	ENST00000539719.1	zinc finger protein 362	27	1	1	0	0	0	hsa-miR-520h	-0.09	-0.09	N/A
MIEN1	ENST00000577810.1	migration and invasion enhancer 1	140	1	0	1	0	0	hsa-miR-520h	-0.09	-0.09	N/A
ELAVL4	ENST00000371824.1	ELAV like neuron-specific RNA binding protein 4	5	1	0	1	0	2	hsa-miR-520h	-0.09	-0.09	N/A
ARHGEF7	ENST00000426073.2	Rho guanine nucleotide exchange factor (GEF) 7	361	1	0	0	1	1	hsa-miR-520h	-0.09	-0.09	N/A
TNFSF18	ENST00000404377.3	tumor necrosis factor (ligand) superfamily, member 18	5	1	0	1	0	0	hsa-miR-520h	-0.09	-0.09	N/A
C1QTNF9	ENST00000382071.2	C1q and tumor necrosis factor related protein 9	5	1	0	1	0	0	hsa-miR-520h	-0.09	-0.09	N/A
KPRP	ENST00000368773.1	keratinocyte proline-rich protein	5	1	0	1	0	0	hsa-miR-520h	-0.09	-0.09	N/A
AJAP1	ENST00000378191.4	adherens junctions associated protein 1	5	4	1	3	0	3	hsa-miR-520h	-0.09	-0.09	N/A
MKLN1	ENST00000352689.6	muskelin 1, intracellular mediator containing kelch motifs	477	2	0	1	1	4	hsa-miR-520h	-0.09	-0.12	N/A
POU2F1	ENST00000367866.2	POU class 2 homeobox 1	83	3	1	1	1	3	hsa-miR-520h	-0.09	-0.1	N/A
TBX18	ENST00000369663.5	T-box 18	54	2	1	0	1	0	hsa-miR-520h	-0.09	-0.11	N/A
STX3	ENST00000535361.1	syntaxin 3	564	3	0	1	2	1	hsa-miR-520h	-0.09	-0.11	N/A
TNFAIP8	ENST00000504771.2	tumor necrosis factor, alpha-induced protein 8	608	2	0	0	2	4	hsa-miR-520h	-0.09	-0.13	N/A
ETF1	ENST00000499810.2	eukaryotic translation termination factor 1	31	3	0	2	1	0	hsa-miR-520h	-0.09	-0.09	N/A
MALT1	ENST00000348428.3	mucosa associated lymphoid tissue lymphoma translocation gene 1	295	1	0	0	1	0	hsa-miR-520h	-0.09	-0.09	N/A
GINM1	ENST00000367419.5	glycoprotein integral membrane 1	428	3	0	2	1	1	hsa-miR-520h	-0.09	-0.18	N/A
NBPF9	ENST00000440491.2	neuroblastoma breakpoint family, member 9	5	2	0	0	2	0	hsa-miR-520h	-0.09	-0.09	N/A
LIN28A	ENST00000326279.6	lin-28 homolog A (C. elegans)	5	2	0	1	1	0	hsa-miR-520h	-0.09	-0.09	N/A
PNMAL1	ENST00000313683.10	paraneoplastic Ma antigen family-like 1	313	2	1	1	0	1	hsa-miR-520h	-0.09	-0.09	N/A
SELP	ENST00000263686.6	selectin P (granule membrane protein 140kDa, antigen CD62)	5	1	0	1	0	0	hsa-miR-520h	-0.09	-0.09	N/A
GABRG2	ENST00000356592.3	gamma-aminobutyric acid (GABA) A receptor, gamma 2	24	1	0	0	1	0	hsa-miR-520h	-0.09	-0.09	N/A
TMPRSS11A	ENST00000508048.1	transmembrane protease, serine 11A	5	1	0	1	0	2	hsa-miR-520h	-0.09	-0.09	N/A
MUM1L1	ENST00000357175.2	melanoma associated antigen (mutated) 1-like 1	50	1	0	1	0	0	hsa-miR-520h	-0.09	-0.09	N/A
MAF1	ENST00000322428.5	MAF1 homolog (S. cerevisiae)	698	1	0	1	0	0	hsa-miR-520h	-0.09	-0.09	N/A
ZNF841	ENST00000594295.1	zinc finger protein 841	21	4	1	3	0	0	hsa-miR-520h	-0.09	-0.16	N/A
SP8	ENST00000418710.2	Sp8 transcription factor	95	3	1	0	2	2	hsa-miR-520h	-0.09	-0.14	N/A
APOBEC4	ENST00000308641.4	apolipoprotein B mRNA editing enzyme, catalytic polypeptide-like 4 (putative)	5	1	0	1	0	0	hsa-miR-520h	-0.09	-0.09	N/A
IST1	ENST00000329908.8	increased sodium tolerance 1 homolog (yeast)	305	1	0	0	1	0	hsa-miR-520h	-0.09	-0.09	N/A
CUL1	ENST00000325222.4	cullin 1	945	1	1	0	0	0	hsa-miR-520h	-0.09	-0.09	N/A
C11orf87	ENST00000327419.6	chromosome 11 open reading frame 87	5	1	0	0	1	0	hsa-miR-520h	-0.09	-0.09	N/A
DYNC1LI2	ENST00000258198.2	dynein, cytoplasmic 1, light intermediate chain 2	137	2	0	0	2	1	hsa-miR-520h	-0.09	-0.13	N/A
QSOX2	ENST00000358701.5	quiescin Q6 sulfhydryl oxidase 2	905	1	0	0	1	0	hsa-miR-520h	-0.09	-0.11	N/A
SLC25A24	ENST00000565488.1	solute carrier family 25 (mitochondrial carrier; phosphate carrier), member 24	1688	1	0	0	1	0	hsa-miR-520h	-0.09	-0.09	N/A
ZNF20	ENST00000334213.5	zinc finger protein 20	119	1	0	1	0	2	hsa-miR-520h	-0.09	-0.1	N/A
TMEM56	ENST00000370203.4	transmembrane protein 56	113	3	0	3	0	1	hsa-miR-520h	-0.09	-0.1	N/A
RP11-644F5.10	ENST00000550412.1	Uncharacterized protein	265	1	0	0	1	0	hsa-miR-520h	-0.09	-0.1	N/A
ARL15	ENST00000502271.1	ADP-ribosylation factor-like 15	119	1	0	0	1	2	hsa-miR-520h	-0.09	-0.11	N/A
PRSS12	ENST00000296498.3	protease, serine, 12 (neurotrypsin, motopsin)	57	1	0	0	1	2	hsa-miR-520h	-0.09	-0.09	N/A
COL4A3BP	ENST00000380494.5	collagen, type IV, alpha 3 (Goodpasture antigen) binding protein	134	1	0	0	1	0	hsa-miR-520h	-0.09	-0.09	N/A
PSTPIP2	ENST00000409746.5	proline-serine-threonine phosphatase interacting protein 2	215	1	0	0	1	0	hsa-miR-520h	-0.09	-0.09	N/A
TMEM229A	ENST00000455783.1	transmembrane protein 229A	5	1	0	0	1	0	hsa-miR-520h	-0.09	-0.09	N/A
MKNK1	ENST00000341183.5	MAP kinase interacting serine/threonine kinase 1	150	1	0	1	0	0	hsa-miR-520h	-0.09	-0.09	N/A
ANO6	ENST00000320560.8	anoctamin 6	2262	1	0	1	0	0	hsa-miR-520h	-0.09	-0.09	N/A
PLCXD3	ENST00000377801.3	phosphatidylinositol-specific phospholipase C, X domain containing 3	81	1	1	0	0	2	hsa-miR-520h	-0.09	-0.09	N/A
ZMAT3	ENST00000311417.2	zinc finger, matrin-type 3	459	4	0	3	1	4	hsa-miR-520h	-0.09	-0.09	N/A
KHDRBS1	ENST00000327300.7	KH domain containing, RNA binding, signal transduction associated 1	266	1	0	1	0	0	hsa-miR-520h	-0.09	-0.13	N/A
ZFP64	ENST00000346617.4	ZFP64 zinc finger protein	252	1	0	0	1	0	hsa-miR-520h	-0.09	-0.09	N/A
VSTM2B	ENST00000335523.7	V-set and transmembrane domain containing 2B	17	1	0	0	1	0	hsa-miR-520h	-0.09	-0.26	N/A
SERTAD4	ENST00000367012.3	SERTA domain containing 4	296	4	0	1	3	1	hsa-miR-520h	-0.09	-0.14	N/A
CEP57	ENST00000325542.5	centrosomal protein 57kDa	289	3	0	2	1	2	hsa-miR-520h	-0.09	-0.11	N/A
RBM15B	ENST00000323686.4	RNA binding motif protein 15B	1925	1	0	1	0	1	hsa-miR-520h	-0.09	-0.09	N/A
ZNF460	ENST00000360338.3	zinc finger protein 460	164	3	0	2	1	2	hsa-miR-520h	-0.09	-0.09	N/A
C10orf105	ENST00000441508.2	chromosome 10 open reading frame 105	5	2	1	1	0	1	hsa-miR-520h	-0.09	-0.09	N/A
GCSAML	ENST00000366488.4	germinal center-associated, signaling and motility-like	5	1	0	0	1	2	hsa-miR-520h	-0.09	-0.09	N/A
NAA40	ENST00000377793.4	N(alpha)-acetyltransferase 40, NatD catalytic subunit	217	3	0	3	0	0	hsa-miR-520h	-0.09	-0.14	N/A
PAFAH1B2	ENST00000527958.1	platelet-activating factor acetylhydrolase 1b, catalytic subunit 2 (30kDa)	180	1	0	1	0	0	hsa-miR-520h	-0.09	-0.09	N/A
MCUR1	ENST00000379170.4	mitochondrial calcium uniporter regulator 1	129	3	0	2	1	2	hsa-miR-520h	-0.09	-0.09	N/A
SRSF3	ENST00000373715.6	serine/arginine-rich splicing factor 3	2593	2	0	1	1	1	hsa-miR-520h	-0.09	-0.11	N/A
HLA-E	ENST00000376630.4	major histocompatibility complex, class I, E	1858	1	0	0	1	0	hsa-miR-520h	-0.09	-0.09	N/A
ATXN1	ENST00000244769.4	ataxin 1	106	4	3	1	0	2	hsa-miR-520h	-0.09	-0.11	N/A
HNRNPA0	ENST00000314940.4	heterogeneous nuclear ribonucleoprotein A0	22668	2	0	1	1	1	hsa-miR-520h	-0.09	-0.28	N/A
TMC2	ENST00000358864.1	transmembrane channel-like 2	5	2	0	1	1	0	hsa-miR-520h	-0.09	-0.1	N/A
BSPRY	ENST00000374183.4	B-box and SPRY domain containing	14	1	0	1	0	0	hsa-miR-520h	-0.09	-0.09	N/A
AMACR	ENST00000335606.6	alpha-methylacyl-CoA racemase	308	1	0	1	0	1	hsa-miR-520h	-0.09	-0.17	N/A
ANTXR1	ENST00000409829.3	anthrax toxin receptor 1	571	1	0	0	1	0	hsa-miR-520h	-0.09	-0.09	N/A
SUCNR1	ENST00000362032.5	succinate receptor 1	5	1	0	1	0	0	hsa-miR-520h	-0.09	-0.09	N/A
FAM101A	ENST00000546355.1	family with sequence similarity 101, member A	34	1	0	0	1	0	hsa-miR-520h	-0.09	-0.09	N/A
C13orf35	ENST00000356049.1	chromosome 13 open reading frame 35	5	1	0	1	0	0	hsa-miR-520h	-0.09	-0.09	N/A
VSIG1	ENST00000415430.3	V-set and immunoglobulin domain containing 1	5	2	0	1	1	1	hsa-miR-520h	-0.09	-0.09	N/A
KIF5C	ENST00000435030.1	kinesin family member 5C	19	2	0	2	0	2	hsa-miR-520h	-0.08	-0.19	N/A
SLC30A7	ENST00000370112.4	solute carrier family 30 (zinc transporter), member 7	204	1	0	1	0	4	hsa-miR-520h	-0.08	-0.1	N/A
ZFYVE20	ENST00000253699.3	zinc finger, FYVE domain containing 20	57	5	2	3	0	1	hsa-miR-520h	-0.08	-0.12	N/A
EPHA5	ENST00000273854.3	EPH receptor A5	48	3	0	1	2	0	hsa-miR-520h	-0.08	-0.1	N/A
FAM107A	ENST00000464064.1	family with sequence similarity 107, member A	12	2	0	2	0	1	hsa-miR-520h	-0.08	-0.09	N/A
LINGO1	ENST00000355300.6	leucine rich repeat and Ig domain containing 1	42	1	0	1	0	0	hsa-miR-520h	-0.08	-0.15	N/A
FAM227A	ENST00000535113.1	family with sequence similarity 227, member A	16	6	0	6	0	0	hsa-miR-520h	-0.08	-0.13	N/A
FAM198B	ENST00000585682.1	family with sequence similarity 198, member B	25	2	0	0	2	1	hsa-miR-520h	-0.08	-0.08	N/A
MALL	ENST00000272462.2	mal, T-cell differentiation protein-like	5	1	0	1	0	0	hsa-miR-520h	-0.08	-0.08	N/A
PGLYRP2	ENST00000292609.4	peptidoglycan recognition protein 2	22	2	0	1	1	0	hsa-miR-520h	-0.08	-0.08	N/A
MAGEA2B	ENST00000370293.2	melanoma antigen family A, 2B	5	1	0	0	1	0	hsa-miR-520h	-0.08	-0.08	N/A
NET1	ENST00000355029.4	neuroepithelial cell transforming 1	73	1	0	0	1	0	hsa-miR-520h	-0.08	-0.08	N/A
CCDC172	ENST00000333254.3	coiled-coil domain containing 172	5	1	0	1	0	0	hsa-miR-520h	-0.08	-0.08	N/A
PPP6R3	ENST00000393800.2	protein phosphatase 6, regulatory subunit 3	400	1	0	0	1	0	hsa-miR-520h	-0.08	-0.08	N/A
DDX58	ENST00000379882.1	DEAD (Asp-Glu-Ala-Asp) box polypeptide 58	36	1	0	0	1	0	hsa-miR-520h	-0.08	-0.08	N/A
EYA1	ENST00000388742.4	eyes absent homolog 1 (Drosophila)	222	1	0	0	1	1	hsa-miR-520h	-0.08	-0.08	N/A
NAA11	ENST00000286794.4	N(alpha)-acetyltransferase 11, NatA catalytic subunit	66	1	0	0	1	0	hsa-miR-520h	-0.08	-0.08	N/A
MAGEA2	ENST00000370284.1	melanoma antigen family A, 2	5	1	0	0	1	0	hsa-miR-520h	-0.08	-0.08	N/A
C9orf170	ENST00000375941.2	chromosome 9 open reading frame 170	5	1	0	0	1	0	hsa-miR-520h	-0.08	-0.08	N/A
CHSY1	ENST00000254190.3	chondroitin sulfate synthase 1	200	1	0	0	1	1	hsa-miR-520h	-0.08	-0.08	N/A
PLIN1	ENST00000300055.5	perilipin 1	10	1	0	0	1	0	hsa-miR-520h	-0.08	-0.08	N/A
SLC22A10	ENST00000544661.1	solute carrier family 22, member 10	5	1	0	1	0	0	hsa-miR-520h	-0.08	-0.08	N/A
TGFB2	ENST00000366930.4	transforming growth factor, beta 2	157	1	0	1	0	2	hsa-miR-520h	-0.08	-0.08	N/A
TRMT10C	ENST00000309922.6	tRNA methyltransferase 10 homolog C (S. cerevisiae)	655	2	0	2	0	7	hsa-miR-520h	-0.08	-0.13	N/A
ANKS1A	ENST00000360359.3	ankyrin repeat and sterile alpha motif domain containing 1A	220	1	1	0	0	0	hsa-miR-520h	-0.08	-0.09	N/A
RSF1	ENST00000308488.6	remodeling and spacing factor 1	216	3	1	1	1	3	hsa-miR-520h	-0.08	-0.09	N/A
C10orf32	ENST00000339834.5	chromosome 10 open reading frame 32	642	2	0	1	1	0	hsa-miR-520h	-0.08	-0.1	N/A
GRK5	ENST00000392870.2	G protein-coupled receptor kinase 5	337	2	0	0	2	0	hsa-miR-520h	-0.08	-0.12	N/A
C19orf55	ENST00000544099.1	chromosome 19 open reading frame 55	59	3	0	2	1	2	hsa-miR-520h	-0.08	-0.11	N/A
POU5F1B	ENST00000465342.2	POU class 5 homeobox 1B	5	1	0	1	0	0	hsa-miR-520h	-0.08	-0.08	N/A
AC023632.1	ENST00000391679.1	HCG2009141; PRO2397; Uncharacterized protein	5	1	0	1	0	0	hsa-miR-520h	-0.08	-0.08	N/A
AGT	ENST00000366667.4	angiotensinogen (serpin peptidase inhibitor, clade A, member 8)	10905	1	0	0	1	1	hsa-miR-520h	-0.08	-0.08	N/A
ASAH2B	ENST00000374007.1	N-acylsphingosine amidohydrolase (non-lysosomal ceramidase) 2B	5	1	0	0	1	0	hsa-miR-520h	-0.08	-0.08	N/A
NUS1	ENST00000368494.3	nuclear undecaprenyl pyrophosphate synthase 1 homolog (S. cerevisiae)	302	2	0	0	2	2	hsa-miR-520h	-0.08	-0.08	N/A
AP000889.3	ENST00000600612.1	HCG2032453; Uncharacterized protein; cDNA FLJ25337 fis, clone TST00714	5	1	0	1	0	0	hsa-miR-520h	-0.08	-0.08	N/A
AGTR2	ENST00000371906.4	angiotensin II receptor, type 2	5	1	0	0	1	0	hsa-miR-520h	-0.08	-0.08	N/A
SRCRB4D	ENST00000275560.3	scavenger receptor cysteine rich domain containing, group B (4 domains)	27	2	0	2	0	0	hsa-miR-520h	-0.08	-0.08	N/A
GPC5	ENST00000377067.3	glypican 5	65	2	0	1	1	1	hsa-miR-520h	-0.08	-0.11	N/A
FAM84B	ENST00000304916.3	family with sequence similarity 84, member B	45	2	1	1	0	3	hsa-miR-520h	-0.08	-0.08	N/A
CANT1	ENST00000392446.5	calcium activated nucleotidase 1	538	1	0	0	1	1	hsa-miR-520h	-0.08	-0.09	N/A
SSR1	ENST00000244763.4	signal sequence receptor, alpha	12917	8	1	5	2	1	hsa-miR-520h	-0.08	-0.21	N/A
NCAM1	ENST00000316851.7	neural cell adhesion molecule 1	19	1	0	1	0	3	hsa-miR-520h	-0.08	-0.12	N/A
PLEKHM3	ENST00000427836.2	pleckstrin homology domain containing, family M, member 3	11	6	1	2	3	1	hsa-miR-520h	-0.08	-0.15	N/A
CLCC1	ENST00000356970.2	chloride channel CLIC-like 1	849	2	1	0	1	4	hsa-miR-520h	-0.08	-0.13	N/A
ALDH9A1	ENST00000354775.4	aldehyde dehydrogenase 9 family, member A1	4094	1	0	1	0	0	hsa-miR-520h	-0.08	-0.08	N/A
ZNF573	ENST00000590414.2	zinc finger protein 573	12	4	1	3	0	2	hsa-miR-520h	-0.08	-0.18	N/A
GARNL3	ENST00000314904.5	GTPase activating Rap/RanGAP domain-like 3	117	1	0	0	1	0	hsa-miR-520h	-0.08	-0.09	N/A
MEAF6	ENST00000373075.2	MYST/Esa1-associated factor 6	440	4	1	2	1	0	hsa-miR-520h	-0.08	-0.35	N/A
MYPN	ENST00000358913.5	myopalladin	73	4	0	3	1	5	hsa-miR-520h	-0.08	-0.3	N/A
SYNCRIP	ENST00000355238.6	synaptotagmin binding, cytoplasmic RNA interacting protein	4864	3	0	0	3	1	hsa-miR-520h	-0.08	-0.17	N/A
TTK	ENST00000509894.1	TTK protein kinase	539	1	0	0	1	1	hsa-miR-520h	-0.08	-0.13	N/A
ORMDL1	ENST00000392350.3	ORM1-like 1 (S. cerevisiae)	998	1	0	0	1	0	hsa-miR-520h	-0.08	-0.1	N/A
ABHD13	ENST00000375898.3	abhydrolase domain containing 13	479	1	0	0	1	1	hsa-miR-520h	-0.08	-0.08	N/A
TMEM236	ENST00000480516.1		5	2	0	1	1	1	hsa-miR-520h	-0.08	-0.08	N/A
EBF3	ENST00000368648.3	early B-cell factor 3	101	2	0	1	1	4	hsa-miR-520h	-0.08	-0.09	N/A
AC093802.1	ENST00000407524.1	Uncharacterized protein	5	1	0	0	1	0	hsa-miR-520h	-0.08	-0.08	N/A
PAK7	ENST00000378423.1	p21 protein (Cdc42/Rac)-activated kinase 7	6	2	0	0	2	0	hsa-miR-520h	-0.08	-0.08	N/A
MRGPRX4	ENST00000314254.3	MAS-related GPR, member X4	5	1	0	0	1	0	hsa-miR-520h	-0.08	-0.08	N/A
METTL20	ENST00000357721.3	methyltransferase like 20	47	3	0	2	1	1	hsa-miR-520h	-0.08	-0.11	N/A
PPP3CA	ENST00000512215.1	protein phosphatase 3, catalytic subunit, alpha isozyme	259	1	0	1	0	1	hsa-miR-520h	-0.08	-0.1	N/A
AL117190.3	ENST00000599197.1	Esophagus cancer-related gene-2 interaction susceptibility protein; Uncharacterized protein	30	3	0	0	3	1	hsa-miR-520h	-0.08	-0.1	N/A
SART3	ENST00000228284.3	squamous cell carcinoma antigen recognized by T cells 3	469	1	1	0	0	0	hsa-miR-520h	-0.08	-0.2	N/A
FPGT	ENST00000370894.5	fucose-1-phosphate guanylyltransferase	108	1	0	1	0	0	hsa-miR-520h	-0.08	-0.15	N/A
MPV17L	ENST00000396385.3	MPV17 mitochondrial membrane protein-like	23	5	0	5	0	3	hsa-miR-520h	-0.08	-0.2	N/A
ZNF667	ENST00000591790.1	zinc finger protein 667	24	3	1	2	0	0	hsa-miR-520h	-0.08	-0.08	N/A
FLG2	ENST00000388718.5	filaggrin family member 2	5	2	0	1	1	0	hsa-miR-520h	-0.08	-0.08	N/A
MAGEA3	ENST00000370278.3	melanoma antigen family A, 3	5	1	0	0	1	0	hsa-miR-520h	-0.08	-0.08	N/A
CCR8	ENST00000414803.1	chemokine (C-C motif) receptor 8	5	1	0	0	1	0	hsa-miR-520h	-0.08	-0.08	N/A
CDK15	ENST00000450471.2	cyclin-dependent kinase 15	7	1	0	1	0	1	hsa-miR-520h	-0.08	-0.08	N/A
HAPLN1	ENST00000274341.4	hyaluronan and proteoglycan link protein 1	5	1	0	0	1	0	hsa-miR-520h	-0.08	-0.08	N/A
MAGEA6	ENST00000329342.5	melanoma antigen family A, 6	5	1	0	0	1	0	hsa-miR-520h	-0.08	-0.08	N/A
NBPF11	ENST00000604938.1	neuroblastoma breakpoint family, member 11	5	2	0	0	2	0	hsa-miR-520h	-0.08	-0.08	N/A
FAM83F	ENST00000333407.6	family with sequence similarity 83, member F	5	3	0	2	1	2	hsa-miR-520h	-0.08	-0.08	N/A
FAM3C	ENST00000359943.3	family with sequence similarity 3, member C	15	1	0	0	1	2	hsa-miR-520h	-0.08	-0.14	N/A
SUMO1	ENST00000392246.2	small ubiquitin-like modifier 1	180	2	1	0	1	1	hsa-miR-520h	-0.08	-0.38	N/A
HNRNPA3	ENST00000411529.2	heterogeneous nuclear ribonucleoprotein A3	329	2	0	1	1	1	hsa-miR-520h	-0.08	-0.1	N/A
DCDC2	ENST00000378450.3	doublecortin domain containing 2	11	3	0	2	1	0	hsa-miR-520h	-0.08	-0.18	N/A
CCNE2	ENST00000520509.1	cyclin E2	76	1	0	0	1	0	hsa-miR-520h	-0.08	-0.09	N/A
FAM117B	ENST00000392238.2	family with sequence similarity 117, member B	245	1	0	1	0	1	hsa-miR-520h	-0.08	-0.08	N/A
ZNF621	ENST00000339296.5	zinc finger protein 621	39	3	0	2	1	0	hsa-miR-520h	-0.08	-0.09	N/A
TPBG	ENST00000369750.3	trophoblast glycoprotein	170	2	0	0	2	1	hsa-miR-520h	-0.08	-0.16	N/A
BNIP2	ENST00000267859.3	BCL2/adenovirus E1B 19kDa interacting protein 2	1255	1	1	0	0	1	hsa-miR-520h	-0.08	-0.17	N/A
POM121L7	ENST00000329949.3	POM121 transmembrane nucleoporin-like 7	5	1	0	1	0	0	hsa-miR-520h	-0.08	-0.08	N/A
MLC1	ENST00000395876.2	megalencephalic leukoencephalopathy with subcortical cysts 1	5	2	0	1	1	1	hsa-miR-520h	-0.08	-0.08	N/A
CTSK	ENST00000271651.3	cathepsin K	10	1	0	1	0	1	hsa-miR-520h	-0.08	-0.08	N/A
POLR1D	ENST00000399697.3	polymerase (RNA) I polypeptide D, 16kDa	2372	1	0	0	1	1	hsa-miR-520h	-0.08	-0.08	N/A
RSPH3	ENST00000367069.2	radial spoke 3 homolog (Chlamydomonas)	59	4	0	4	0	0	hsa-miR-520h	-0.08	-0.08	N/A
TTC26	ENST00000430935.1	tetratricopeptide repeat domain 26	211	1	0	0	1	0	hsa-miR-520h	-0.08	-0.08	N/A
LGI2	ENST00000382114.4	leucine-rich repeat LGI family, member 2	32	1	0	0	1	1	hsa-miR-520h	-0.08	-0.08	N/A
PDE4A	ENST00000380702.2	phosphodiesterase 4A, cAMP-specific	48	3	2	1	0	0	hsa-miR-520h	-0.08	-0.08	N/A
IQSEC1	ENST00000273221.4	IQ motif and Sec7 domain 1	415	1	0	1	0	0	hsa-miR-520h	-0.08	-0.08	N/A
CD84	ENST00000534968.1	CD84 molecule	5	4	0	4	0	4	hsa-miR-520h	-0.08	-0.08	N/A
ABHD17B	ENST00000333421.6	abhydrolase domain containing 17B	104	1	0	1	0	0	hsa-miR-520h	-0.08	-0.08	N/A
EIF5A2	ENST00000474096.1	eukaryotic translation initiation factor 5A2	443	2	0	0	2	6	hsa-miR-520h	-0.08	-0.28	N/A
TSPYL1	ENST00000368608.3	TSPY-like 1	2195	2	0	1	1	4	hsa-miR-520h	-0.08	-0.11	N/A
EMC10	ENST00000376918.3	ER membrane protein complex subunit 10	1981	1	1	0	0	0	hsa-miR-520h	-0.08	-0.08	N/A
SYNPO2	ENST00000429713.2	synaptopodin 2	105	4	0	3	1	2	hsa-miR-520h	-0.08	-0.11	N/A
SP110	ENST00000258381.6	SP110 nuclear body protein	19	2	1	1	0	0	hsa-miR-520h	-0.08	-0.11	N/A
TMEM182	ENST00000412401.2	transmembrane protein 182	69	1	0	1	0	1	hsa-miR-520h	-0.08	-0.11	N/A
ZNF259	ENST00000227322.3	zinc finger protein 259	265	3	1	1	1	1	hsa-miR-520h	-0.08	-0.2	N/A
RAB3B	ENST00000371655.3	RAB3B, member RAS oncogene family	611	5	1	4	0	4	hsa-miR-520h	-0.08	-0.11	N/A
RPA2	ENST00000373912.3	replication protein A2, 32kDa	1002	1	0	1	0	0	hsa-miR-520h	-0.08	-0.08	N/A
KLHL23	ENST00000392647.2	kelch-like family member 23	791	1	0	1	0	6	hsa-miR-520h	-0.08	-0.09	N/A
CCDC121	ENST00000324364.3	coiled-coil domain containing 121	5	1	0	0	1	1	hsa-miR-520h	-0.08	-0.08	N/A
NEUROG2	ENST00000313341.3	neurogenin 2	5	1	0	1	0	0	hsa-miR-520h	-0.08	-0.08	N/A
FCN2	ENST00000350339.2	ficolin (collagen/fibrinogen domain containing lectin) 2	5	1	0	0	1	0	hsa-miR-520h	-0.08	-0.08	N/A
CD5L	ENST00000368174.4	CD5 molecule-like	5	1	0	1	0	1	hsa-miR-520h	-0.08	-0.08	N/A
BEST3	ENST00000488961.1	bestrophin 3	5	1	0	0	1	0	hsa-miR-520h	-0.08	-0.08	N/A
C11orf88	ENST00000529167.1	chromosome 11 open reading frame 88	5	1	0	1	0	3	hsa-miR-520h	-0.08	-0.08	N/A
PRKAR2A	ENST00000265563.8	protein kinase, cAMP-dependent, regulatory, type II, alpha	583	4	0	4	0	0	hsa-miR-520h	-0.08	-0.08	N/A
RGS7	ENST00000348120.2	regulator of G-protein signaling 7	8	1	0	1	0	0	hsa-miR-520h	-0.08	-0.08	N/A
RTN4IP1	ENST00000539449.1	reticulon 4 interacting protein 1	19	1	1	0	0	0	hsa-miR-520h	-0.08	-0.32	N/A
DCTN4	ENST00000447998.2	dynactin 4 (p62)	153	1	1	0	0	0	hsa-miR-520h	-0.08	-0.2	N/A
ZNF562	ENST00000293648.4	zinc finger protein 562	130	5	1	4	0	2	hsa-miR-520h	-0.08	-0.11	N/A
ERI3	ENST00000372259.5	ERI1 exoribonuclease family member 3	540	1	0	1	0	0	hsa-miR-520h	-0.08	-0.08	N/A
LRRC16A	ENST00000329474.6	leucine rich repeat containing 16A	718	1	0	0	1	0	hsa-miR-520h	-0.08	-0.08	N/A
PRIM2	ENST00000607273.1	primase, DNA, polypeptide 2 (58kDa)	32	1	0	0	1	0	hsa-miR-520h	-0.08	-0.08	N/A
RPRM	ENST00000325926.3	reprimo, TP53 dependent G2 arrest mediator candidate	91	1	0	1	0	1	hsa-miR-520h	-0.08	-0.08	N/A
SLC30A10	ENST00000366926.3	solute carrier family 30, member 10	66	1	0	1	0	1	hsa-miR-520h	-0.08	-0.08	N/A
RP11-366L20.2	ENST00000356215.2	Uncharacterized protein	5	3	0	2	1	0	hsa-miR-520h	-0.08	-0.08	N/A
SLC2A3	ENST00000075120.7	solute carrier family 2 (facilitated glucose transporter), member 3	5	3	0	3	0	1	hsa-miR-520h	-0.08	-0.08	N/A
DOCK8	ENST00000432829.2	dedicator of cytokinesis 8	11	1	0	0	1	0	hsa-miR-520h	-0.08	-0.08	N/A
CCER1	ENST00000358859.2	coiled-coil glutamate-rich protein 1	5	1	0	0	1	0	hsa-miR-520h	-0.08	-0.08	N/A
GLB1L3	ENST00000431683.2	galactosidase, beta 1-like 3	7	1	0	1	0	0	hsa-miR-520h	-0.08	-0.08	N/A
GPALPP1	ENST00000361121.2	GPALPP motifs containing 1	845	1	0	0	1	1	hsa-miR-520h	-0.08	-0.08	N/A
ZNF84	ENST00000392319.2	zinc finger protein 84	256	2	1	1	0	3	hsa-miR-520h	-0.08	-0.09	N/A
HIF1A	ENST00000323441.6	hypoxia inducible factor 1, alpha subunit (basic helix-loop-helix transcription factor)	1955	3	0	3	0	1	hsa-miR-520h	-0.08	-0.1	N/A
HIST1H2BF	ENST00000359985.1	histone cluster 1, H2bf	16	1	0	0	1	0	hsa-miR-520h	-0.08	-0.11	N/A
HIST1H3E	ENST00000360408.1	histone cluster 1, H3e	22	1	0	1	0	0	hsa-miR-520h	-0.08	-0.1	N/A
ZKSCAN1	ENST00000324306.6	zinc finger with KRAB and SCAN domains 1	1314	4	0	4	0	4	hsa-miR-520h	-0.08	-0.08	N/A
TMTC1	ENST00000256062.5	transmembrane and tetratricopeptide repeat containing 1	379	3	0	2	1	3	hsa-miR-520h	-0.08	-0.09	N/A
SLITRK3	ENST00000475390.1	SLIT and NTRK-like family, member 3	5	1	0	0	1	0	hsa-miR-520h	-0.08	-0.08	N/A
ESRRG	ENST00000361525.3	estrogen-related receptor gamma	5	1	0	0	1	1	hsa-miR-520h	-0.08	-0.08	N/A
ZNF107	ENST00000344930.3	zinc finger protein 107	209	2	0	1	1	1	hsa-miR-520h	-0.08	-0.08	N/A
KLF4	ENST00000374672.4	Kruppel-like factor 4 (gut)	22	1	0	0	1	0	hsa-miR-520h	-0.08	-0.08	N/A
RP11-661C8.3	ENST00000511936.1	Uncharacterized protein	5	1	0	0	1	0	hsa-miR-520h	-0.08	-0.08	N/A
NUDT3	ENST00000607016.1	nudix (nucleoside diphosphate linked moiety X)-type motif 3	190	5	0	4	1	3	hsa-miR-520h	-0.08	-0.19	N/A
SMYD1	ENST00000419482.2	SET and MYND domain containing 1	5	1	0	1	0	2	hsa-miR-520h	-0.08	-0.08	N/A
FAM83A	ENST00000518448.1	family with sequence similarity 83, member A	22	1	0	1	0	1	hsa-miR-520h	-0.08	-0.08	N/A
RASSF3	ENST00000542104.1	Ras association (RalGDS/AF-6) domain family member 3	461	1	0	1	0	1	hsa-miR-520h	-0.08	-0.08	N/A
SOWAHC	ENST00000356454.3	sosondowah ankyrin repeat domain family member C	431	2	0	2	0	0	hsa-miR-520h	-0.08	-0.09	N/A
TRABD2A	ENST00000409133.1	TraB domain containing 2A	94	2	0	1	1	0	hsa-miR-520h	-0.08	-0.08	N/A
PPP6C	ENST00000373547.4	protein phosphatase 6, catalytic subunit	346	2	0	1	1	2	hsa-miR-520h	-0.08	-0.15	N/A
MEF2A	ENST00000354410.5	myocyte enhancer factor 2A	654	2	0	2	0	2	hsa-miR-520h	-0.08	-0.09	N/A
NR5A2	ENST00000367362.3	nuclear receptor subfamily 5, group A, member 2	121	1	0	1	0	0	hsa-miR-520h	-0.08	-0.09	N/A
GREM1	ENST00000560677.1	gremlin 1, DAN family BMP antagonist	752	1	0	1	0	4	hsa-miR-520h	-0.08	-0.17	N/A
TNFRSF19	ENST00000382263.3	tumor necrosis factor receptor superfamily, member 19	376	1	0	1	0	1	hsa-miR-520h	-0.08	-0.08	N/A
CERK	ENST00000216264.8	ceramide kinase	123	4	1	2	1	0	hsa-miR-520h	-0.08	-0.08	N/A
RMND5B	ENST00000515098.1	required for meiotic nuclear division 5 homolog B (S. cerevisiae)	959	2	0	0	2	0	hsa-miR-520h	-0.08	-0.11	N/A
ELOVL3	ENST00000370005.3	ELOVL fatty acid elongase 3	15	1	0	0	1	0	hsa-miR-520h	-0.08	-0.12	N/A
SLC35E4	ENST00000343605.4	solute carrier family 35, member E4	15	1	0	0	1	0	hsa-miR-520h	-0.08	-0.08	N/A
CHST4	ENST00000338482.5	carbohydrate (N-acetylglucosamine 6-O) sulfotransferase 4	15	1	0	0	1	1	hsa-miR-520h	-0.08	-0.08	N/A
SLC46A3	ENST00000266943.6	solute carrier family 46, member 3	5	2	1	1	0	0	hsa-miR-520h	-0.08	-0.08	N/A
DDX60	ENST00000393743.3	DEAD (Asp-Glu-Ala-Asp) box polypeptide 60	8	1	0	1	0	0	hsa-miR-520h	-0.08	-0.08	N/A
MCMDC2	ENST00000422365.2	minichromosome maintenance domain containing 2	7	1	0	0	1	0	hsa-miR-520h	-0.08	-0.08	N/A
NTNG1	ENST00000370067.1	netrin G1	5	1	0	0	1	0	hsa-miR-520h	-0.08	-0.08	N/A
NBPF12	ENST00000446760.2	neuroblastoma breakpoint family, member 12	5	2	0	0	2	0	hsa-miR-520h	-0.08	-0.08	N/A
PAXIP1-AS2	ENST00000397551.2	PAXIP1 antisense RNA 2	5	1	0	1	0	0	hsa-miR-520h	-0.08	-0.08	N/A
FAM76A	ENST00000373954.6	family with sequence similarity 76, member A	173	3	0	1	2	1	hsa-miR-520h	-0.08	-0.08	N/A
LIN54	ENST00000395282.2	lin-54 homolog (C. elegans)	228	4	0	2	2	2	hsa-miR-520h	-0.08	-0.13	N/A
PAK3	ENST00000372007.5	p21 protein (Cdc42/Rac)-activated kinase 3	8	4	1	2	1	2	hsa-miR-520h	-0.08	-0.09	N/A
PLEKHA8	ENST00000449726.1	pleckstrin homology domain containing, family A (phosphoinositide binding specific) member 8	661	4	1	2	1	0	hsa-miR-520h	-0.08	-0.08	N/A
TMEM64	ENST00000458549.2	transmembrane protein 64	200	3	0	2	1	0	hsa-miR-520h	-0.08	-0.12	N/A
HIPK2	ENST00000406875.3	homeodomain interacting protein kinase 2	48	3	1	2	0	2	hsa-miR-520h	-0.08	-0.08	N/A
CLDND1	ENST00000341181.6	claudin domain containing 1	24	1	0	1	0	1	hsa-miR-520h	-0.08	-0.13	N/A
CAV1	ENST00000405348.1	caveolin 1, caveolae protein, 22kDa	415	1	0	0	1	0	hsa-miR-520h	-0.08	-0.11	N/A
WNT7A	ENST00000285018.4	wingless-type MMTV integration site family, member 7A	5	2	1	1	0	1	hsa-miR-520h	-0.07	-0.07	N/A
CDC14B	ENST00000265659.2	cell division cycle 14B	2	2	0	1	1	1	hsa-miR-520h	-0.07	-0.07	N/A
BCAS3	ENST00000589222.1	breast carcinoma amplified sequence 3	339	1	0	0	1	0	hsa-miR-520h	-0.07	-0.07	N/A
FAM216B	ENST00000537894.1	family with sequence similarity 216, member B	5	1	0	1	0	3	hsa-miR-520h	-0.07	-0.07	N/A
KIAA1257	ENST00000265068.5	KIAA1257	5	2	1	1	0	2	hsa-miR-520h	-0.07	-0.07	N/A
SMIM10	ENST00000330288.4	small integral membrane protein 10	124	1	0	1	0	0	hsa-miR-520h	-0.07	-0.07	N/A
DEPDC1	ENST00000456315.2	DEP domain containing 1	1068	1	0	0	1	0	hsa-miR-520h	-0.07	-0.07	N/A
TADA1	ENST00000367874.4	transcriptional adaptor 1	160	1	0	0	1	0	hsa-miR-520h	-0.07	-0.07	N/A
RP11-363G10.2	ENST00000375625.3		5	1	1	0	0	0	hsa-miR-520h	-0.07	-0.07	N/A
RP11-114H20.1	ENST00000375644.3		5	1	1	0	0	0	hsa-miR-520h	-0.07	-0.07	N/A
CD300LF	ENST00000361254.4	CD300 molecule-like family member f	5	1	0	0	1	0	hsa-miR-520h	-0.07	-0.07	N/A
C19orf12	ENST00000592153.1	chromosome 19 open reading frame 12	242	1	0	1	0	0	hsa-miR-520h	-0.07	-0.08	N/A
GXYLT2	ENST00000389617.4	glucoside xylosyltransferase 2	207	3	0	2	1	0	hsa-miR-520h	-0.07	-0.15	N/A
GPD2	ENST00000540309.1	glycerol-3-phosphate dehydrogenase 2 (mitochondrial)	196	1	0	0	1	0	hsa-miR-520h	-0.07	-0.11	N/A
ZBTB6	ENST00000373659.3	zinc finger and BTB domain containing 6	55	3	1	0	2	2	hsa-miR-520h	-0.07	-0.14	N/A
MGAM	ENST00000549489.2	maltase-glucoamylase (alpha-glucosidase)	5	1	0	0	1	0	hsa-miR-520h	-0.07	-0.07	N/A
OTUD4	ENST00000454497.2	OTU domain containing 4	18	2	1	1	0	1	hsa-miR-520h	-0.07	-0.07	N/A
ZNF564	ENST00000339282.7	zinc finger protein 564	5	1	0	1	0	0	hsa-miR-520h	-0.07	-0.07	N/A
KCNJ16	ENST00000589377.1	potassium inwardly-rectifying channel, subfamily J, member 16	5	1	0	0	1	1	hsa-miR-520h	-0.07	-0.07	N/A
RP11-766F14.2	ENST00000511828.1	Protein LOC285556	5	3	1	0	2	2	hsa-miR-520h	-0.07	-0.07	N/A
ERI2	ENST00000569729.1	ERI1 exoribonuclease family member 2	96	2	1	0	1	1	hsa-miR-520h	-0.07	-0.15	N/A
POLE	ENST00000320574.5	polymerase (DNA directed), epsilon, catalytic subunit	238	1	0	1	0	0	hsa-miR-520h	-0.07	-0.1	N/A
SMIM12	ENST00000521580.2	small integral membrane protein 12	1091	3	1	2	0	1	hsa-miR-520h	-0.07	-0.27	N/A
RHOA	ENST00000454011.2	ras homolog family member A	8507	1	0	1	0	0	hsa-miR-520h	-0.07	-0.17	N/A
DERL2	ENST00000572834.1	derlin 2	261	1	0	0	1	2	hsa-miR-520h	-0.07	-0.09	N/A
ZNF766	ENST00000439461.1	zinc finger protein 766	324	2	0	1	1	0	hsa-miR-520h	-0.07	-0.07	N/A
ZC3H12B	ENST00000338957.4	zinc finger CCCH-type containing 12B	29	1	0	1	0	2	hsa-miR-520h	-0.07	-0.07	N/A
LRP5L	ENST00000402859.2	low density lipoprotein receptor-related protein 5-like	20	1	0	0	1	0	hsa-miR-520h	-0.07	-0.07	N/A
PEX5L	ENST00000467460.1	peroxisomal biogenesis factor 5-like	5	2	0	1	1	4	hsa-miR-520h	-0.07	-0.07	N/A
SLC7A2	ENST00000494857.1	solute carrier family 7 (cationic amino acid transporter, y+ system), member 2	1233	2	0	1	1	0	hsa-miR-520h	-0.07	-0.07	N/A
TAL2	ENST00000334077.3	T-cell acute lymphocytic leukemia 2	21	2	0	2	0	1	hsa-miR-520h	-0.07	-0.1	N/A
ACSBG1	ENST00000258873.4	acyl-CoA synthetase bubblegum family member 1	5	2	0	0	2	0	hsa-miR-520h	-0.07	-0.07	N/A
SLK	ENST00000335753.4	STE20-like kinase	260	1	1	0	0	5	hsa-miR-520h	-0.07	-0.07	N/A
C3orf56	ENST00000398112.1	chromosome 3 open reading frame 56	5	1	0	1	0	1	hsa-miR-520h	-0.07	-0.07	N/A
KCTD13	ENST00000568000.1	potassium channel tetramerization domain containing 13	782	1	0	1	0	1	hsa-miR-520h	-0.07	-0.07	N/A
XK	ENST00000378616.3	X-linked Kx blood group (McLeod syndrome)	39	1	0	0	1	2	hsa-miR-520h	-0.07	-0.07	N/A
BEST1	ENST00000449131.2	bestrophin 1	83	1	0	0	1	0	hsa-miR-520h	-0.07	-0.07	N/A
RBL1	ENST00000373664.3	retinoblastoma-like 1 (p107)	88	2	0	2	0	1	hsa-miR-520h	-0.07	-0.12	N/A
EFNA5	ENST00000333274.6	ephrin-A5	225	1	0	1	0	1	hsa-miR-520h	-0.07	-0.07	N/A
GNAL	ENST00000334049.6	guanine nucleotide binding protein (G protein), alpha activating activity polypeptide, olfactory type	99	3	0	1	2	1	hsa-miR-520h	-0.07	-0.1	N/A
C21orf91	ENST00000400558.3	chromosome 21 open reading frame 91	998	3	0	1	2	2	hsa-miR-520h	-0.07	-0.08	N/A
GPR183	ENST00000376414.4	G protein-coupled receptor 183	112	2	0	1	1	2	hsa-miR-520h	-0.07	-0.14	N/A
AL162407.1	ENST00000451472.1	CDNA FLJ20147 fis, clone COL07954; HCG1781466; Uncharacterized protein	253	1	0	0	1	0	hsa-miR-520h	-0.07	-0.07	N/A
INTU	ENST00000335251.6	inturned planar cell polarity protein	105	6	0	5	1	4	hsa-miR-520h	-0.07	-0.11	N/A
OSTN	ENST00000445281.1	osteocrin	14	1	0	0	1	0	hsa-miR-520h	-0.07	-0.07	N/A
MET	ENST00000397752.3	met proto-oncogene	1155	1	0	1	0	1	hsa-miR-520h	-0.07	-0.07	N/A
ANKRD29	ENST00000592179.1	ankyrin repeat domain 29	60	1	0	0	1	0	hsa-miR-520h	-0.07	-0.07	N/A
TNFRSF10B	ENST00000276431.4	tumor necrosis factor receptor superfamily, member 10b	828	1	0	0	1	1	hsa-miR-520h	-0.07	-0.09	N/A
SEPT8	ENST00000378706.1	septin 8	199	1	0	1	0	0	hsa-miR-520h	-0.07	-0.17	N/A
C8orf4	ENST00000315792.3	chromosome 8 open reading frame 4	3820	1	0	1	0	1	hsa-miR-520h	-0.07	-0.11	N/A
NUDCD2	ENST00000302764.4	NudC domain containing 2	308	2	0	1	1	1	hsa-miR-520h	-0.07	-0.2	N/A
STX16	ENST00000355957.5	syntaxin 16	756	2	0	0	2	0	hsa-miR-520h	-0.07	-0.08	N/A
CRK	ENST00000398970.5	v-crk avian sarcoma virus CT10 oncogene homolog	1841	2	0	1	1	0	hsa-miR-520h	-0.07	-0.07	N/A
GRB2	ENST00000392563.1	growth factor receptor-bound protein 2	2660	3	0	3	0	0	hsa-miR-520h	-0.07	-0.07	N/A
SLC38A1	ENST00000398637.5	solute carrier family 38, member 1	1967	2	0	1	1	2	hsa-miR-520h	-0.07	-0.08	N/A
COPS8	ENST00000354371.2	COP9 signalosome subunit 8	1979	5	2	3	0	0	hsa-miR-520h	-0.07	-0.26	N/A
CXADR	ENST00000356275.6	coxsackie virus and adenovirus receptor	56	2	0	0	2	1	hsa-miR-520h	-0.07	-0.11	N/A
STAU1	ENST00000371828.3	staufen double-stranded RNA binding protein 1	826	1	0	0	1	1	hsa-miR-520h	-0.07	-0.08	N/A
PPP1R3G	ENST00000405617.2	protein phosphatase 1, regulatory subunit 3G	29	2	0	0	2	1	hsa-miR-520h	-0.07	-0.11	N/A
MEIS1	ENST00000488550.1	Meis homeobox 1	533	2	0	1	1	1	hsa-miR-520h	-0.07	-0.07	N/A
AC008267.1	ENST00000600021.1	HCG1983814; Uncharacterized protein	5	1	0	1	0	0	hsa-miR-520h	-0.07	-0.07	N/A
MRPL35	ENST00000337109.4	mitochondrial ribosomal protein L35	860	1	0	0	1	2	hsa-miR-520h	-0.07	-0.07	N/A
EIF4EBP2	ENST00000373218.4	eukaryotic translation initiation factor 4E binding protein 2	690	2	1	0	1	1	hsa-miR-520h	-0.07	-0.1	N/A
DSC3	ENST00000434452.1	desmocollin 3	390	2	0	1	1	3	hsa-miR-520h	-0.07	-0.09	N/A
FAM210B	ENST00000371384.3	family with sequence similarity 210, member B	55	2	0	1	1	3	hsa-miR-520h	-0.07	-0.13	N/A
INO80D	ENST00000403263.1	INO80 complex subunit D	5	5	0	2	3	2	hsa-miR-520h	-0.07	-0.07	N/A
NOS1	ENST00000317775.6	nitric oxide synthase 1 (neuronal)	5	4	0	3	1	5	hsa-miR-520h	-0.07	-0.07	N/A
PLSCR4	ENST00000354952.2	phospholipid scramblase 4	133	1	0	0	1	1	hsa-miR-520h	-0.07	-0.07	N/A
CBY3	ENST00000376974.4	chibby homolog 3 (Drosophila)	3	3	1	2	0	1	hsa-miR-520h	-0.07	-0.07	N/A
CHD2	ENST00000394196.4	chromodomain helicase DNA binding protein 2	1237	3	1	2	0	0	hsa-miR-520h	-0.07	-0.07	N/A
DHFRL1	ENST00000314636.2	dihydrofolate reductase-like 1	35	1	0	1	0	3	hsa-miR-520h	-0.07	-0.07	N/A
FAM222B	ENST00000582266.1	family with sequence similarity 222, member B	100	1	0	0	1	0	hsa-miR-520h	-0.07	-0.07	N/A
GPX3	ENST00000517973.1	glutathione peroxidase 3 (plasma)	1142	1	0	0	1	1	hsa-miR-520h	-0.07	-0.07	N/A
C21orf62	ENST00000536776.1	chromosome 21 open reading frame 62	5	1	0	1	0	2	hsa-miR-520h	-0.07	-0.07	N/A
AMZ1	ENST00000312371.4	archaelysin family metallopeptidase 1	5	3	2	0	1	0	hsa-miR-520h	-0.07	-0.07	N/A
IL1A	ENST00000263339.3	interleukin 1, alpha	5	1	0	0	1	0	hsa-miR-520h	-0.07	-0.07	N/A
TTN	ENST00000342992.6	titin	5	1	0	1	0	0	hsa-miR-520h	-0.07	-0.07	N/A
ZFR2	ENST00000262961.4	zinc finger RNA binding protein 2	5	3	1	2	0	1	hsa-miR-520h	-0.07	-0.07	N/A
CNTNAP3B	ENST00000377564.3	contactin associated protein-like 3B	5	2	0	1	1	0	hsa-miR-520h	-0.07	-0.07	N/A
KIAA2018	ENST00000316407.4	KIAA2018	23	2	0	2	0	1	hsa-miR-520h	-0.07	-0.07	N/A
TMEM178B	ENST00000565468.1	transmembrane protein 178B	129	4	1	1	2	3	hsa-miR-520h	-0.07	-0.07	N/A
ONECUT2	ENST00000491143.2	one cut homeobox 2	847	2	0	1	1	0	hsa-miR-520h	-0.07	-0.09	N/A
ZRANB3	ENST00000401392.1	zinc finger, RAN-binding domain containing 3	26	2	0	2	0	0	hsa-miR-520h	-0.07	-0.09	N/A
NPAS2	ENST00000335681.5	neuronal PAS domain protein 2	559	1	0	1	0	0	hsa-miR-520h	-0.07	-0.09	N/A
SOCS2	ENST00000548537.1	suppressor of cytokine signaling 2	89	1	0	0	1	0	hsa-miR-520h	-0.07	-0.1	N/A
DCLRE1B	ENST00000369563.3	DNA cross-link repair 1B	687	1	0	0	1	0	hsa-miR-520h	-0.07	-0.08	N/A
LIX1L	ENST00000369308.3	Lix1 homolog (mouse)-like	695	1	0	1	0	1	hsa-miR-520h	-0.07	-0.08	N/A
AHRR	ENST00000316418.5	aryl-hydrocarbon receptor repressor	1049	3	0	3	0	0	hsa-miR-520h	-0.07	-0.08	N/A
ZNF496	ENST00000294753.4	zinc finger protein 496	391	2	0	1	1	0	hsa-miR-520h	-0.07	-0.07	N/A
RBM41	ENST00000372487.1	RNA binding motif protein 41	41	3	0	3	0	0	hsa-miR-520h	-0.07	-0.1	N/A
COL4A1	ENST00000375820.4	collagen, type IV, alpha 1	6549	1	0	0	1	1	hsa-miR-520h	-0.07	-0.07	N/A
TSPAN14	ENST00000429989.3	tetraspanin 14	239	4	0	2	2	7	hsa-miR-520h	-0.07	-0.11	N/A
SPTY2D1	ENST00000336349.5	SPT2, Suppressor of Ty, domain containing 1 (S. cerevisiae)	241	5	1	1	3	1	hsa-miR-520h	-0.07	-0.12	N/A
RHBDD2	ENST00000318622.4	rhomboid domain containing 2	1222	1	0	0	1	0	hsa-miR-520h	-0.07	-0.07	N/A
BMPR2	ENST00000374574.2	bone morphogenetic protein receptor, type II (serine/threonine kinase)	287	3	0	2	1	0	hsa-miR-520h	-0.07	-0.15	N/A
TMPRSS13	ENST00000445164.2	transmembrane protease, serine 13	5	1	0	0	1	0	hsa-miR-520h	-0.07	-0.07	N/A
KIAA0226L	ENST00000378781.3	KIAA0226-like	21	1	0	0	1	0	hsa-miR-520h	-0.07	-0.07	N/A
AC139426.2	ENST00000435655.2	Uncharacterized protein; cDNA FLJ52611	5	1	0	0	1	0	hsa-miR-520h	-0.07	-0.07	N/A
ZNF736	ENST00000423484.2	zinc finger protein 736	36	2	0	0	2	0	hsa-miR-520h	-0.07	-0.07	N/A
HAP1	ENST00000393939.2	huntingtin-associated protein 1	5	3	0	3	0	1	hsa-miR-520h	-0.07	-0.07	N/A
ASAH2	ENST00000395526.4	N-acylsphingosine amidohydrolase (non-lysosomal ceramidase) 2	5	1	0	0	1	0	hsa-miR-520h	-0.07	-0.07	N/A
NAP1L6	ENST00000373518.1	nucleosome assembly protein 1-like 6	5	1	0	1	0	1	hsa-miR-520h	-0.07	-0.07	N/A
IMPG1	ENST00000369963.3	interphotoreceptor matrix proteoglycan 1	5	2	0	0	2	0	hsa-miR-520h	-0.07	-0.07	N/A
XKR8	ENST00000373884.5	XK, Kell blood group complex subunit-related family, member 8	7	1	0	1	0	0	hsa-miR-520h	-0.07	-0.07	N/A
KDM5B	ENST00000367265.3	lysine (K)-specific demethylase 5B	187	2	0	1	1	1	hsa-miR-520h	-0.07	-0.09	N/A
SASS6	ENST00000287482.5	spindle assembly 6 homolog (C. elegans)	796	2	1	0	1	0	hsa-miR-520h	-0.07	-0.35	N/A
CDKL1	ENST00000395834.1	cyclin-dependent kinase-like 1 (CDC2-related kinase)	90	2	0	2	0	0	hsa-miR-520h	-0.07	-0.08	N/A
DBT	ENST00000370132.4	dihydrolipoamide branched chain transacylase E2	117	6	1	5	0	1	hsa-miR-520h	-0.07	-0.13	N/A
KLHL11	ENST00000319121.3	kelch-like family member 11	16	4	0	2	2	3	hsa-miR-520h	-0.07	-0.1	N/A
POLM	ENST00000335195.6	polymerase (DNA directed), mu	45	3	0	3	0	0	hsa-miR-520h	-0.07	-0.09	N/A
PDE3A	ENST00000359062.3	phosphodiesterase 3A, cGMP-inhibited	1182	2	0	1	1	3	hsa-miR-520h	-0.07	-0.21	N/A
TANK	ENST00000457476.1	TRAF family member-associated NFKB activator	176	3	0	2	1	0	hsa-miR-520h	-0.07	-0.28	N/A
RCAN3	ENST00000374395.4	RCAN family member 3	395	3	1	1	1	0	hsa-miR-520h	-0.07	-0.08	N/A
ARMC1	ENST00000276569.3	armadillo repeat containing 1	93	1	0	1	0	1	hsa-miR-520h	-0.07	-0.07	N/A
RUNX1T1	ENST00000523629.1	runt-related transcription factor 1; translocated to, 1 (cyclin D-related)	9	2	0	1	1	1	hsa-miR-520h	-0.07	-0.07	N/A
SGPL1	ENST00000373202.3	sphingosine-1-phosphate lyase 1	105	1	0	0	1	1	hsa-miR-520h	-0.07	-0.07	N/A
CHERP	ENST00000546361.2	calcium homeostasis endoplasmic reticulum protein	614	1	0	0	1	0	hsa-miR-520h	-0.07	-0.07	N/A
ITGA6	ENST00000375221.2	integrin, alpha 6	1328	2	1	0	1	2	hsa-miR-520h	-0.07	-0.07	N/A
MYO7A	ENST00000409709.3	myosin VIIA	64	1	0	0	1	0	hsa-miR-520h	-0.07	-0.07	N/A
KREMEN1	ENST00000400335.4	kringle containing transmembrane protein 1	606	3	0	2	1	1	hsa-miR-520h	-0.07	-0.07	N/A
CCDC125	ENST00000396496.2	coiled-coil domain containing 125	69	2	0	1	1	0	hsa-miR-520h	-0.07	-0.07	N/A
MIA3	ENST00000344922.5	melanoma inhibitory activity family, member 3	647	1	0	0	1	0	hsa-miR-520h	-0.07	-0.07	N/A
RNF41	ENST00000345093.4	ring finger protein 41	152	3	0	2	1	2	hsa-miR-520h	-0.07	-0.1	N/A
NKIRAS2	ENST00000462043.2	NFKB inhibitor interacting Ras-like 2	9685	3	0	3	0	0	hsa-miR-520h	-0.07	-0.07	N/A
ZBTB41	ENST00000367405.4	zinc finger and BTB domain containing 41	33	2	0	0	2	1	hsa-miR-520h	-0.07	-0.11	N/A
MIF4GD	ENST00000578305.1	MIF4G domain containing	25	1	0	0	1	0	hsa-miR-520h	-0.07	-0.09	N/A
ERGIC2	ENST00000360150.4	ERGIC and golgi 2	451	1	0	0	1	1	hsa-miR-520h	-0.07	-0.09	N/A
AASS	ENST00000393376.1	aminoadipate-semialdehyde synthase	72	3	0	1	2	0	hsa-miR-520h	-0.07	-0.15	N/A
NUP50	ENST00000347635.4	nucleoporin 50kDa	57	2	1	0	1	2	hsa-miR-520h	-0.07	-0.1	N/A
ARL6IP1	ENST00000304414.7	ADP-ribosylation factor-like 6 interacting protein 1	25	1	0	0	1	1	hsa-miR-520h	-0.07	-0.12	N/A
FAM114A1	ENST00000358869.2	family with sequence similarity 114, member A1	1504	2	0	1	1	1	hsa-miR-520h	-0.07	-0.09	N/A
ZNF879	ENST00000444149.2	zinc finger protein 879	11	2	0	1	1	0	hsa-miR-520h	-0.07	-0.08	N/A
FAM58A	ENST00000406277.2	family with sequence similarity 58, member A	60	1	0	0	1	0	hsa-miR-520h	-0.07	-0.07	N/A
GSG1L	ENST00000380898.2	GSG1-like	5	1	0	1	0	1	hsa-miR-520h	-0.07	-0.07	N/A
AC005481.5	ENST00000409610.1	Uncharacterized protein	5	1	0	0	1	0	hsa-miR-520h	-0.07	-0.07	N/A
ORAI2	ENST00000356387.2	ORAI calcium release-activated calcium modulator 2	217	5	0	5	0	1	hsa-miR-520h	-0.07	-0.1	N/A
TDRD12	ENST00000444215.2	tudor domain containing 12	5	1	0	0	1	0	hsa-miR-520h	-0.07	-0.07	N/A
FICD	ENST00000361549.2	FIC domain containing	54	1	0	1	0	0	hsa-miR-520h	-0.07	-0.07	N/A
KLHL4	ENST00000373119.4	kelch-like family member 4	58	1	0	0	1	0	hsa-miR-520h	-0.07	-0.07	N/A
ITGB1	ENST00000396033.2	integrin, beta 1 (fibronectin receptor, beta polypeptide, antigen CD29 includes MDF2, MSK12)	2098	1	0	0	1	0	hsa-miR-520h	-0.07	-0.07	N/A
IL2RA	ENST00000379959.3	interleukin 2 receptor, alpha	5	1	1	0	0	0	hsa-miR-520h	-0.07	-0.07	N/A
REEP1	ENST00000165698.5	receptor accessory protein 1	49	2	0	1	1	0	hsa-miR-520h	-0.07	-0.08	N/A
IMPAD1	ENST00000262644.4	inositol monophosphatase domain containing 1	1488	2	1	1	0	3	hsa-miR-520h	-0.07	-0.12	N/A
SMIM14	ENST00000295958.5	small integral membrane protein 14	601	6	0	5	1	0	hsa-miR-520h	-0.07	-0.24	N/A
SETDB2	ENST00000354234.4	SET domain, bifurcated 2	70	3	1	2	0	0	hsa-miR-520h	-0.07	-0.07	N/A
OARD1	ENST00000373154.2	O-acyl-ADP-ribose deacylase 1	90	2	1	1	0	2	hsa-miR-520h	-0.07	-0.19	N/A
PHF13	ENST00000377648.4	PHD finger protein 13	1207	1	0	0	1	0	hsa-miR-520h	-0.07	-0.09	N/A
KIAA0930	ENST00000336156.5	KIAA0930	1107	2	0	2	0	2	hsa-miR-520h	-0.07	-0.08	N/A
SOCS4	ENST00000395472.2	suppressor of cytokine signaling 4	336	1	0	1	0	3	hsa-miR-520h	-0.07	-0.07	N/A
C11orf68	ENST00000438576.2	chromosome 11 open reading frame 68	1192	1	0	0	1	0	hsa-miR-520h	-0.07	-0.07	N/A
TNKS1BP1	ENST00000358252.3	tankyrase 1 binding protein 1, 182kDa	3238	1	0	1	0	0	hsa-miR-520h	-0.07	-0.07	N/A
SS18L1	ENST00000331758.3	synovial sarcoma translocation gene on chromosome 18-like 1	274	2	0	2	0	0	hsa-miR-520h	-0.07	-0.08	N/A
CYS1	ENST00000381813.4	cystin 1	22	1	1	0	0	0	hsa-miR-520h	-0.07	-0.07	N/A
CYCS	ENST00000305786.2	cytochrome c, somatic	320	4	0	3	1	1	hsa-miR-520h	-0.07	-0.09	N/A
AKAP5	ENST00000394718.4	A kinase (PRKA) anchor protein 5	75	2	0	2	0	1	hsa-miR-520h	-0.07	-0.07	N/A
GRIN3A	ENST00000361820.3	glutamate receptor, ionotropic, N-methyl-D-aspartate 3A	5	2	0	2	0	0	hsa-miR-520h	-0.07	-0.07	N/A
PRRC2B	ENST00000372249.1	proline-rich coiled-coil 2B	97	1	0	0	1	0	hsa-miR-520h	-0.07	-0.07	N/A
CAPN14	ENST00000444918.2	calpain 14	5	1	1	0	0	0	hsa-miR-520h	-0.07	-0.07	N/A
TSPAN9	ENST00000537971.1	tetraspanin 9	1410	1	0	1	0	0	hsa-miR-520h	-0.07	-0.07	N/A
GMEB1	ENST00000373816.1	glucocorticoid modulatory element binding protein 1	154	3	0	3	0	1	hsa-miR-520h	-0.07	-0.1	N/A
FYCO1	ENST00000296137.2	FYVE and coiled-coil domain containing 1	91	2	0	1	1	1	hsa-miR-520h	-0.07	-0.07	N/A
SYNJ2BP	ENST00000256366.4	synaptojanin 2 binding protein	329	3	0	2	1	3	hsa-miR-520h	-0.07	-0.13	N/A
HOMER1	ENST00000508576.1	homer homolog 1 (Drosophila)	394	1	0	0	1	0	hsa-miR-520h	-0.07	-0.08	N/A
SCML2	ENST00000398048.3	sex comb on midleg-like 2 (Drosophila)	7	4	1	1	2	2	hsa-miR-520h	-0.07	-0.31	N/A
ITGA8	ENST00000378076.3	integrin, alpha 8	7	3	1	2	0	2	hsa-miR-520h	-0.07	-0.07	N/A
ERP29	ENST00000455836.1	endoplasmic reticulum protein 29	1210	1	0	0	1	0	hsa-miR-520h	-0.07	-0.07	N/A
ZHX1	ENST00000395571.3	zinc fingers and homeoboxes 1	88	1	0	0	1	1	hsa-miR-520h	-0.07	-0.07	N/A
ARID4B	ENST00000349213.3	AT rich interactive domain 4B (RBP1-like)	940	1	0	1	0	1	hsa-miR-520h	-0.07	-0.07	N/A
NAALADL2	ENST00000454872.1	N-acetylated alpha-linked acidic dipeptidase-like 2	5	1	1	0	0	0	hsa-miR-520h	-0.07	-0.07	N/A
CRYZ	ENST00000370872.3	crystallin, zeta (quinone reductase)	317	1	0	0	1	0	hsa-miR-520h	-0.07	-0.07	N/A
BVES	ENST00000314641.5	blood vessel epicardial substance	30	2	0	1	1	0	hsa-miR-520h	-0.07	-0.07	N/A
KCNQ3	ENST00000388996.4	potassium voltage-gated channel, KQT-like subfamily, member 3	5	1	0	0	1	5	hsa-miR-520h	-0.07	-0.07	N/A
CCNC	ENST00000520371.1	cyclin C	524	1	0	0	1	0	hsa-miR-520h	-0.06	-0.07	N/A
UBTF	ENST00000343638.5	upstream binding transcription factor, RNA polymerase I	1090	1	0	0	1	0	hsa-miR-520h	-0.06	-0.07	N/A
BCL10	ENST00000370580.1	B-cell CLL/lymphoma 10	2090	1	0	1	0	3	hsa-miR-520h	-0.06	-0.19	N/A
PSMA5	ENST00000271308.4	proteasome (prosome, macropain) subunit, alpha type, 5	60	2	0	1	1	1	hsa-miR-520h	-0.06	-0.27	N/A
BRWD1	ENST00000342449.3	bromodomain and WD repeat domain containing 1	96	5	0	1	4	3	hsa-miR-520h	-0.06	-0.18	N/A
EFEMP1	ENST00000394555.2	EGF containing fibulin-like extracellular matrix protein 1	992	1	0	0	1	0	hsa-miR-520h	-0.06	-0.1	N/A
DNAJC22	ENST00000549441.2	DnaJ (Hsp40) homolog, subfamily C, member 22	84	4	0	4	0	1	hsa-miR-520h	-0.06	-0.08	N/A
LINC00908	ENST00000578613.1	long intergenic non-protein coding RNA 908	5	1	0	1	0	0	hsa-miR-520h	-0.06	-0.06	N/A
CD86	ENST00000330540.2	CD86 molecule	5	1	0	0	1	0	hsa-miR-520h	-0.06	-0.06	N/A
AC079210.1	ENST00000600820.1	Uncharacterized protein; cDNA FLJ45097 fis, clone BRAWH3031054	5	3	0	2	1	1	hsa-miR-520h	-0.06	-0.06	N/A
C14orf39	ENST00000321731.3	chromosome 14 open reading frame 39	5	1	0	0	1	0	hsa-miR-520h	-0.06	-0.06	N/A
MTHFD2	ENST00000394053.2	methylenetetrahydrofolate dehydrogenase (NADP+ dependent) 2, methenyltetrahydrofolate cyclohydrolase	330	1	0	1	0	1	hsa-miR-520h	-0.06	-0.06	N/A
MOXD1	ENST00000367963.3	monooxygenase, DBH-like 1	168	1	0	1	0	1	hsa-miR-520h	-0.06	-0.06	N/A
LINC00632	ENST00000370535.3	long intergenic non-protein coding RNA 632	5	1	0	1	0	1	hsa-miR-520h	-0.06	-0.06	N/A
C15orf39	ENST00000567617.1	chromosome 15 open reading frame 39	1023	1	0	0	1	0	hsa-miR-520h	-0.06	-0.06	N/A
LPAR4	ENST00000435339.3	lysophosphatidic acid receptor 4	5	1	0	0	1	1	hsa-miR-520h	-0.06	-0.06	N/A
ST3GAL5	ENST00000393808.3	ST3 beta-galactoside alpha-2,3-sialyltransferase 5	5	1	0	0	1	0	hsa-miR-520h	-0.06	-0.06	N/A
METTL6	ENST00000443029.1	methyltransferase like 6	20	1	1	0	0	0	hsa-miR-520h	-0.06	-0.06	N/A
ABCA10	ENST00000416101.2	ATP-binding cassette, sub-family A (ABC1), member 10	7	2	0	1	1	0	hsa-miR-520h	-0.06	-0.06	N/A
ZSCAN20	ENST00000361328.3	zinc finger and SCAN domain containing 20	55	1	0	1	0	1	hsa-miR-520h	-0.06	-0.07	N/A
RAB3IP	ENST00000483530.2	RAB3A interacting protein	73	4	0	3	1	1	hsa-miR-520h	-0.06	-0.17	N/A
MAP3K9	ENST00000554752.2	mitogen-activated protein kinase kinase kinase 9	44	3	1	2	0	1	hsa-miR-520h	-0.06	-0.07	N/A
PANK3	ENST00000239231.6	pantothenate kinase 3	522	5	3	1	1	2	hsa-miR-520h	-0.06	-0.19	N/A
HIST1H2BN	ENST00000606613.1	histone cluster 1, H2bn	29	2	0	1	1	3	hsa-miR-520h	-0.06	-0.13	N/A
SRP9	ENST00000366838.1	signal recognition particle 9kDa	21	1	0	0	1	1	hsa-miR-520h	-0.06	-0.1	N/A
ZNF383	ENST00000352998.3	zinc finger protein 383	147	3	0	3	0	3	hsa-miR-520h	-0.06	-0.08	N/A
ABCD2	ENST00000308666.3	ATP-binding cassette, sub-family D (ALD), member 2	5	3	0	1	2	3	hsa-miR-520h	-0.06	-0.09	N/A
ABRACL	ENST00000367660.3	ABRA C-terminal like	3336	2	0	1	1	2	hsa-miR-520h	-0.06	-0.09	N/A
LACTB	ENST00000413507.2	lactamase, beta	746	2	0	2	0	1	hsa-miR-520h	-0.06	-0.07	N/A
ACSL6	ENST00000379264.2	acyl-CoA synthetase long-chain family member 6	7	2	0	1	1	0	hsa-miR-520h	-0.06	-0.06	N/A
FOXC1	ENST00000380874.2	forkhead box C1	1301	1	0	1	0	1	hsa-miR-520h	-0.06	-0.06	N/A
CD300LB	ENST00000392621.1	CD300 molecule-like family member b	5	3	0	2	1	0	hsa-miR-520h	-0.06	-0.08	N/A
RRM2	ENST00000360566.2	ribonucleotide reductase M2	3907	3	1	1	1	0	hsa-miR-520h	-0.06	-0.15	N/A
RPL10A	ENST00000322203.6	ribosomal protein L10a	81	1	1	0	0	1	hsa-miR-520h	-0.06	-0.22	N/A
COQ7	ENST00000321998.5	coenzyme Q7 homolog, ubiquinone (yeast)	315	5	1	3	1	1	hsa-miR-520h	-0.06	-0.24	N/A
VWA5A	ENST00000456829.2	von Willebrand factor A domain containing 5A	35	2	0	2	0	0	hsa-miR-520h	-0.06	-0.08	N/A
DCBLD2	ENST00000326840.6	discoidin, CUB and LCCL domain containing 2	798	4	0	3	1	0	hsa-miR-520h	-0.06	-0.07	N/A
ACOX1	ENST00000293217.5	acyl-CoA oxidase 1, palmitoyl	287	3	0	3	0	1	hsa-miR-520h	-0.06	-0.14	N/A
BRAP	ENST00000419234.4	BRCA1 associated protein	102	1	0	0	1	0	hsa-miR-520h	-0.06	-0.21	N/A
AKR7L	ENST00000420396.2	aldo-keto reductase family 7-like	42	1	1	0	0	0	hsa-miR-520h	-0.06	-0.11	N/A
MSL2	ENST00000309993.2	male-specific lethal 2 homolog (Drosophila)	175	3	3	0	0	2	hsa-miR-520h	-0.06	-0.09	N/A
ZFAND5	ENST00000237937.3	zinc finger, AN1-type domain 5	2522	2	0	1	1	1	hsa-miR-520h	-0.06	-0.13	N/A
HDAC1	ENST00000373548.3	histone deacetylase 1	83	1	0	0	1	0	hsa-miR-520h	-0.06	-0.07	N/A
SCD5	ENST00000319540.4	stearoyl-CoA desaturase 5	1181	1	1	0	0	0	hsa-miR-520h	-0.06	-0.06	N/A
PCDHA12	ENST00000398631.2	protocadherin alpha 12	86	1	1	0	0	0	hsa-miR-520h	-0.06	-0.06	N/A
PCDHA5	ENST00000529859.1	protocadherin alpha 5	86	1	1	0	0	0	hsa-miR-520h	-0.06	-0.06	N/A
GCLM	ENST00000370238.3	glutamate-cysteine ligase, modifier subunit	809	3	0	1	2	1	hsa-miR-520h	-0.06	-0.15	N/A
TMEM131	ENST00000186436.5	transmembrane protein 131	111	1	0	0	1	2	hsa-miR-520h	-0.06	-0.06	N/A
SLITRK1	ENST00000377084.2	SLIT and NTRK-like family, member 1	5	1	0	0	1	0	hsa-miR-520h	-0.06	-0.06	N/A
PCDHA7	ENST00000525929.1	protocadherin alpha 7	86	1	1	0	0	0	hsa-miR-520h	-0.06	-0.06	N/A
NLGN4X	ENST00000381095.3	neuroligin 4, X-linked	5	1	1	0	0	1	hsa-miR-520h	-0.06	-0.06	N/A
ZNF140	ENST00000355557.2	zinc finger protein 140	137	1	0	1	0	1	hsa-miR-520h	-0.06	-0.06	N/A
TRIM29	ENST00000341846.5	tripartite motif containing 29	5	2	1	1	0	0	hsa-miR-520h	-0.06	-0.06	N/A
TCFL5	ENST00000335351.3	transcription factor-like 5 (basic helix-loop-helix)	183	1	0	0	1	0	hsa-miR-520h	-0.06	-0.06	N/A
CD300E	ENST00000392619.1	CD300e molecule	5	1	0	0	1	0	hsa-miR-520h	-0.06	-0.06	N/A
NEK1	ENST00000439128.2	NIMA-related kinase 1	90	1	0	0	1	0	hsa-miR-520h	-0.06	-0.06	N/A
SVIP	ENST00000354193.4	small VCP/p97-interacting protein	521	3	0	0	3	1	hsa-miR-520h	-0.06	-0.21	N/A
SALL3	ENST00000575389.2	sal-like 3 (Drosophila)	64	2	0	1	1	0	hsa-miR-520h	-0.06	-0.07	N/A
RAB5B	ENST00000553116.1	RAB5B, member RAS oncogene family	14	2	0	1	1	0	hsa-miR-520h	-0.06	-0.21	N/A
GMFB	ENST00000554908.1	glia maturation factor, beta	15	1	0	1	0	3	hsa-miR-520h	-0.06	-0.18	N/A
AQP4	ENST00000383168.4	aquaporin 4	10	1	0	1	0	1	hsa-miR-520h	-0.06	-0.08	N/A
BAMBI	ENST00000375533.3	BMP and activin membrane-bound inhibitor	515	2	1	1	0	3	hsa-miR-520h	-0.06	-0.14	N/A
PCDHA11	ENST00000398640.2	protocadherin alpha 11	86	1	1	0	0	0	hsa-miR-520h	-0.06	-0.06	N/A
PCDHA9	ENST00000532602.1	protocadherin alpha 9	86	1	1	0	0	0	hsa-miR-520h	-0.06	-0.06	N/A
PCDHA3	ENST00000522353.2	protocadherin alpha 3	86	1	1	0	0	0	hsa-miR-520h	-0.06	-0.06	N/A
GPR135	ENST00000395116.1	G protein-coupled receptor 135	40	1	0	0	1	0	hsa-miR-520h	-0.06	-0.06	N/A
FBXO31	ENST00000311635.7	F-box protein 31	48	2	0	2	0	1	hsa-miR-520h	-0.06	-0.06	N/A
PCDHA8	ENST00000531613.1	protocadherin alpha 8	86	1	1	0	0	0	hsa-miR-520h	-0.06	-0.06	N/A
AHCTF1	ENST00000366508.1	AT hook containing transcription factor 1	5	2	1	0	1	0	hsa-miR-520h	-0.06	-0.06	N/A
PCDHA2	ENST00000526136.1	protocadherin alpha 2	86	1	1	0	0	0	hsa-miR-520h	-0.06	-0.06	N/A
PCDHA1	ENST00000504120.2	protocadherin alpha 1	86	1	1	0	0	0	hsa-miR-520h	-0.06	-0.06	N/A
BBS10	ENST00000393262.3	Bardet-Biedl syndrome 10	186	1	0	0	1	1	hsa-miR-520h	-0.06	-0.06	N/A
PCDHA4	ENST00000530339.1	protocadherin alpha 4	86	1	1	0	0	0	hsa-miR-520h	-0.06	-0.06	N/A
PCDHA6	ENST00000529310.1	protocadherin alpha 6	86	1	1	0	0	0	hsa-miR-520h	-0.06	-0.06	N/A
NOSTRIN	ENST00000317647.7	nitric oxide synthase trafficking	5	1	0	1	0	0	hsa-miR-520h	-0.06	-0.06	N/A
TMF1	ENST00000398559.2	TATA element modulatory factor 1	349	2	0	1	1	1	hsa-miR-520h	-0.06	-0.06	N/A
NDUFA5	ENST00000471770.1	NADH dehydrogenase (ubiquinone) 1 alpha subcomplex, 5	28	2	0	1	1	1	hsa-miR-520h	-0.06	-0.12	N/A
CDK14	ENST00000380050.3	cyclin-dependent kinase 14	226	1	0	1	0	0	hsa-miR-520h	-0.06	-0.06	N/A
NSL1	ENST00000422588.2	NSL1, MIS12 kinetochore complex component	180	2	0	2	0	3	hsa-miR-520h	-0.06	-0.13	N/A
INPP4A	ENST00000409016.4	inositol polyphosphate-4-phosphatase, type I, 107kDa	387	1	0	1	0	2	hsa-miR-520h	-0.06	-0.08	N/A
TNRC6B	ENST00000335727.9	trinucleotide repeat containing 6B	69	4	0	4	0	3	hsa-miR-520h	-0.06	-0.08	N/A
SLC30A4	ENST00000261867.4	solute carrier family 30 (zinc transporter), member 4	19	2	0	0	2	3	hsa-miR-520h	-0.06	-0.07	N/A
C5orf63	ENST00000535381.1	chromosome 5 open reading frame 63	42	2	0	0	2	2	hsa-miR-520h	-0.06	-0.2	N/A
KIF1C	ENST00000320785.5	kinesin family member 1C	149	5	1	3	1	1	hsa-miR-520h	-0.06	-0.1	N/A
IYD	ENST00000344419.3	iodotyrosine deiodinase	5	3	0	3	0	1	hsa-miR-520h	-0.06	-0.06	N/A
OCRL	ENST00000371113.4	oculocerebrorenal syndrome of Lowe	818	2	2	0	0	0	hsa-miR-520h	-0.06	-0.06	N/A
PDDC1	ENST00000319863.8	Parkinson disease 7 domain containing 1	529	3	0	3	0	1	hsa-miR-520h	-0.06	-0.06	N/A
GPR155	ENST00000392552.2	G protein-coupled receptor 155	11	3	0	3	0	2	hsa-miR-520h	-0.06	-0.06	N/A
EFNB2	ENST00000245323.4	ephrin-B2	25	3	0	3	0	1	hsa-miR-520h	-0.06	-0.06	N/A
PCDH19	ENST00000420881.2	protocadherin 19	7	3	1	1	1	2	hsa-miR-520h	-0.06	-0.06	N/A
SIN3B	ENST00000379803.1	SIN3 transcription regulator family member B	1084	3	0	3	0	0	hsa-miR-520h	-0.06	-0.06	N/A
NPFFR1	ENST00000277942.6	neuropeptide FF receptor 1	5	3	0	3	0	1	hsa-miR-520h	-0.06	-0.06	N/A
PLD5	ENST00000536534.2	phospholipase D family, member 5	5	3	1	1	1	3	hsa-miR-520h	-0.06	-0.06	N/A
KCNJ10	ENST00000368089.3	potassium inwardly-rectifying channel, subfamily J, member 10	5	3	0	3	0	0	hsa-miR-520h	-0.06	-0.06	N/A
NPTXR	ENST00000333039.2	neuronal pentraxin receptor	578	3	0	3	0	0	hsa-miR-520h	-0.06	-0.06	N/A
PCDH7	ENST00000543491.1	protocadherin 7	95	2	2	0	0	3	hsa-miR-520h	-0.06	-0.06	N/A
GBF1	ENST00000369983.3	golgi brefeldin A resistant guanine nucleotide exchange factor 1	1009	1	0	1	0	0	hsa-miR-520h	-0.06	-0.06	N/A
FFAR2	ENST00000599180.2	free fatty acid receptor 2	5	1	0	0	1	1	hsa-miR-520h	-0.06	-0.06	N/A
KIAA0408	ENST00000483725.3	KIAA0408	95	2	0	1	1	1	hsa-miR-520h	-0.06	-0.08	N/A
GPR61	ENST00000527748.1	G protein-coupled receptor 61	5	1	1	0	0	1	hsa-miR-520h	-0.06	-0.06	N/A
ZNF500	ENST00000219478.6	zinc finger protein 500	14	3	0	3	0	0	hsa-miR-520h	-0.06	-0.06	N/A
CTD-2368P22.1	ENST00000550135.1	HCG1811579; Uncharacterized protein	25	3	0	3	0	1	hsa-miR-520h	-0.06	-0.06	N/A
TLCD2	ENST00000330676.6	TLC domain containing 2	107	3	0	3	0	0	hsa-miR-520h	-0.06	-0.06	N/A
DHX33	ENST00000225296.3	DEAH (Asp-Glu-Ala-His) box polypeptide 33	724	3	0	1	2	0	hsa-miR-520h	-0.06	-0.06	N/A
MN1	ENST00000302326.4	meningioma (disrupted in balanced translocation) 1	15	3	1	1	1	1	hsa-miR-520h	-0.06	-0.06	N/A
EIF1AX	ENST00000379607.5	eukaryotic translation initiation factor 1A, X-linked	277	1	0	1	0	2	hsa-miR-520h	-0.06	-0.06	N/A
LMO2	ENST00000395833.3	LIM domain only 2 (rhombotin-like 1)	8	2	0	1	1	0	hsa-miR-520h	-0.06	-0.06	N/A
CUL5	ENST00000393094.2	cullin 5	761	1	0	0	1	0	hsa-miR-520h	-0.06	-0.06	N/A
ZNF738	ENST00000380870.4	zinc finger protein 738	28	1	0	0	1	1	hsa-miR-520h	-0.06	-0.11	N/A
CLHC1	ENST00000406437.2	clathrin heavy chain linker domain containing 1	21	1	0	1	0	2	hsa-miR-520h	-0.06	-0.08	N/A
TNFRSF9	ENST00000377507.3	tumor necrosis factor receptor superfamily, member 9	16	3	0	3	0	0	hsa-miR-520h	-0.06	-0.1	N/A
DARS2	ENST00000361951.4	aspartyl-tRNA synthetase 2, mitochondrial	422	6	0	4	2	0	hsa-miR-520h	-0.06	-0.19	N/A
ARMC10	ENST00000323716.3	armadillo repeat containing 10	147	2	0	2	0	0	hsa-miR-520h	-0.06	-0.09	N/A
DIS3	ENST00000377767.4	DIS3 mitotic control homolog (S. cerevisiae)	140	1	0	0	1	2	hsa-miR-520h	-0.06	-0.06	N/A
SMIM22	ENST00000586440.1	small integral membrane protein 22	10	1	0	1	0	0	hsa-miR-520h	-0.06	-0.12	N/A
RAB5C	ENST00000346213.4	RAB5C, member RAS oncogene family	96	1	0	1	0	0	hsa-miR-520h	-0.06	-0.09	N/A
ALDH3A2	ENST00000339618.4	aldehyde dehydrogenase 3 family, member A2	940	2	0	1	1	3	hsa-miR-520h	-0.06	-0.09	N/A
EFCAB14	ENST00000371933.3	EF-hand calcium binding domain 14	264	1	0	0	1	4	hsa-miR-520h	-0.06	-0.18	N/A
TNFRSF21	ENST00000296861.2	tumor necrosis factor receptor superfamily, member 21	39	2	0	1	1	0	hsa-miR-520h	-0.06	-0.07	N/A
LRRC58	ENST00000295628.3	leucine rich repeat containing 58	940	3	0	3	0	0	hsa-miR-520h	-0.06	-0.06	N/A
LIN52	ENST00000555028.1	lin-52 homolog (C. elegans)	116	1	0	1	0	2	hsa-miR-520h	-0.06	-0.06	N/A
SLC5A3	ENST00000608209.1	sodium/myo-inositol cotransporter	24	5	1	1	3	3	hsa-miR-520h	-0.06	-0.12	N/A
DENND4A	ENST00000443035.3	DENN/MADD domain containing 4A	392	1	0	1	0	0	hsa-miR-520h	-0.06	-0.07	N/A
FADS6	ENST00000310226.6	fatty acid desaturase 6	12	3	0	2	1	0	hsa-miR-520h	-0.06	-0.1	N/A
NABP1	ENST00000410026.2	nucleic acid binding protein 1	938	4	0	1	3	3	hsa-miR-520h	-0.06	-0.22	N/A
DCLK1	ENST00000379892.4	doublecortin-like kinase 1	9	1	0	0	1	2	hsa-miR-520h	-0.06	-0.13	N/A
DNM1L	ENST00000452533.2	dynamin 1-like	399	4	1	2	1	2	hsa-miR-520h	-0.06	-0.19	N/A
TRADD	ENST00000345057.4	TNFRSF1A-associated via death domain	117	1	0	0	1	0	hsa-miR-520h	-0.06	-0.06	N/A
RFX7	ENST00000423270.1	regulatory factor X, 7	1049	1	0	0	1	0	hsa-miR-520h	-0.06	-0.06	N/A
DKC1	ENST00000369550.5	dyskeratosis congenita 1, dyskerin	3493	1	0	0	1	0	hsa-miR-520h	-0.06	-0.06	N/A
KLK10	ENST00000309958.3	kallikrein-related peptidase 10	5	2	0	1	1	1	hsa-miR-520h	-0.06	-0.06	N/A
MAPKBP1	ENST00000457542.2	mitogen-activated protein kinase binding protein 1	36	1	0	1	0	1	hsa-miR-520h	-0.06	-0.06	N/A
MEIS2	ENST00000397624.3	Meis homeobox 2	63	1	0	0	1	1	hsa-miR-520h	-0.06	-0.06	N/A
HK1	ENST00000359426.6	hexokinase 1	620	1	0	1	0	1	hsa-miR-520h	-0.06	-0.06	N/A
TNFAIP8L1	ENST00000327473.4	tumor necrosis factor, alpha-induced protein 8-like 1	603	3	1	2	0	0	hsa-miR-520h	-0.06	-0.07	N/A
MANEAL	ENST00000397631.3	mannosidase, endo-alpha-like	381	4	1	3	0	0	hsa-miR-520h	-0.06	-0.24	N/A
FAM212B	ENST00000357260.5	family with sequence similarity 212, member B	211	4	0	3	1	0	hsa-miR-520h	-0.06	-0.07	N/A
C19orf40	ENST00000588258.1	chromosome 19 open reading frame 40	129	3	0	3	0	0	hsa-miR-520h	-0.06	-0.09	N/A
FOXL1	ENST00000320241.3	forkhead box L1	367	2	0	1	1	0	hsa-miR-520h	-0.06	-0.08	N/A
TLDC1	ENST00000343629.6	TBC/LysM-associated domain containing 1	545	3	0	2	1	2	hsa-miR-520h	-0.06	-0.1	N/A
SPICE1	ENST00000295872.4	spindle and centriole associated protein 1	160	1	0	0	1	1	hsa-miR-520h	-0.06	-0.06	N/A
SAMD8	ENST00000372687.4	sterile alpha motif domain containing 8	100	4	1	2	1	3	hsa-miR-520h	-0.06	-0.12	N/A
PPIL6	ENST00000521072.2	peptidylprolyl isomerase (cyclophilin)-like 6	58	3	0	1	2	1	hsa-miR-520h	-0.06	-0.13	N/A
RASGRP4	ENST00000586305.1	RAS guanyl releasing protein 4	5	1	0	0	1	0	hsa-miR-520h	-0.06	-0.06	N/A
MACF1	ENST00000567887.1	microtubule-actin crosslinking factor 1	668	1	1	0	0	0	hsa-miR-520h	-0.06	-0.06	N/A
MYO5B	ENST00000285039.7	myosin VB	12	1	0	1	0	0	hsa-miR-520h	-0.06	-0.06	N/A
POPDC2	ENST00000264231.3	popeye domain containing 2	7	1	0	0	1	0	hsa-miR-520h	-0.06	-0.06	N/A
ATRNL1	ENST00000355044.3	attractin-like 1	26	3	1	0	2	0	hsa-miR-520h	-0.06	-0.06	N/A
GRM7	ENST00000486284.1	glutamate receptor, metabotropic 7	5	1	0	1	0	1	hsa-miR-520h	-0.06	-0.06	N/A
POTEI	ENST00000451531.2	POTE ankyrin domain family, member I	5	2	0	1	1	0	hsa-miR-520h	-0.06	-0.06	N/A
OPA3	ENST00000263275.4	optic atrophy 3 (autosomal recessive, with chorea and spastic paraplegia)	137	5	1	4	0	1	hsa-miR-520h	-0.06	-0.11	N/A
SHOX2	ENST00000490689.2	short stature homeobox 2	66	1	0	1	0	1	hsa-miR-520h	-0.06	-0.12	N/A
MRPS23	ENST00000313608.8	mitochondrial ribosomal protein S23	7140	6	0	4	2	1	hsa-miR-520h	-0.06	-0.39	N/A
GNAS	ENST00000371075.3	GNAS complex locus	314	1	0	0	1	0	hsa-miR-520h	-0.06	-0.06	N/A
RABL5	ENST00000517481.1	RAB, member RAS oncogene family-like 5	170	7	0	7	0	0	hsa-miR-520h	-0.06	-0.14	N/A
KLHL7	ENST00000339077.5	kelch-like family member 7	90	4	0	3	1	2	hsa-miR-520h	-0.06	-0.12	N/A
HEY1	ENST00000354724.3	hairy/enhancer-of-split related with YRPW motif 1	33	1	0	1	0	1	hsa-miR-520h	-0.06	-0.18	N/A
CYBRD1	ENST00000375252.3	cytochrome b reductase 1	4467	1	0	0	1	0	hsa-miR-520h	-0.06	-0.06	N/A
NCBP1	ENST00000375147.3	nuclear cap binding protein subunit 1, 80kDa	746	2	0	1	1	1	hsa-miR-520h	-0.06	-0.09	N/A
ATAD2B	ENST00000238789.5	ATPase family, AAA domain containing 2B	11	2	1	1	0	5	hsa-miR-520h	-0.06	-0.14	N/A
AKT3	ENST00000366539.1	v-akt murine thymoma viral oncogene homolog 3	168	3	0	1	2	2	hsa-miR-520h	-0.06	-0.07	N/A
DLG2	ENST00000398309.2	discs, large homolog 2 (Drosophila)	15	2	1	0	1	2	hsa-miR-520h	-0.06	-0.06	N/A
ZNF286B	ENST00000285274.5	zinc finger protein 286B	5	2	0	1	1	0	hsa-miR-520h	-0.06	-0.06	N/A
SYT9	ENST00000318881.6	synaptotagmin IX	5	1	0	0	1	0	hsa-miR-520h	-0.06	-0.06	N/A
SCN8A	ENST00000354534.6	sodium channel, voltage gated, type VIII, alpha subunit	44	2	1	0	1	2	hsa-miR-520h	-0.06	-0.06	N/A
GPATCH3	ENST00000361720.5	G patch domain containing 3	11	1	0	0	1	0	hsa-miR-520h	-0.06	-0.06	N/A
DEDD	ENST00000368006.3	death effector domain containing	239	1	0	1	0	0	hsa-miR-520h	-0.06	-0.06	N/A
C5orf45	ENST00000518219.1	chromosome 5 open reading frame 45	313	2	0	1	1	0	hsa-miR-520h	-0.06	-0.06	N/A
LRP2BP	ENST00000362004.3	LRP2 binding protein	5	2	0	1	1	1	hsa-miR-520h	-0.06	-0.06	N/A
NFAT5	ENST00000354436.2	nuclear factor of activated T-cells 5, tonicity-responsive	128	1	0	0	1	0	hsa-miR-520h	-0.06	-0.15	N/A
MAK	ENST00000313243.2	male germ cell-associated kinase	7	2	0	1	1	2	hsa-miR-520h	-0.06	-0.08	N/A
GTPBP3	ENST00000324894.8	GTP binding protein 3 (mitochondrial)	1451	1	0	0	1	0	hsa-miR-520h	-0.06	-0.06	N/A
KLHDC7B	ENST00000395676.2	kelch domain containing 7B	13	1	1	0	0	0	hsa-miR-520h	-0.06	-0.09	N/A
RPP14	ENST00000445193.3	ribonuclease P/MRP 14kDa subunit	1612	4	0	4	0	2	hsa-miR-520h	-0.06	-0.19	N/A
SPRY4	ENST00000344120.4	sprouty homolog 4 (Drosophila)	110	3	0	3	0	1	hsa-miR-520h	-0.06	-0.06	N/A
VPS53	ENST00000437048.2	vacuolar protein sorting 53 homolog (S. cerevisiae)	1332	7	1	5	1	0	hsa-miR-520h	-0.06	-0.14	N/A
SLC39A10	ENST00000409086.3	solute carrier family 39 (zinc transporter), member 10	511	2	0	0	2	1	hsa-miR-520h	-0.06	-0.06	N/A
MDM4	ENST00000391947.2	Mdm4 p53 binding protein homolog (mouse)	443	3	0	3	0	0	hsa-miR-520h	-0.06	-0.06	N/A
GPR157	ENST00000377411.4	G protein-coupled receptor 157	48	3	0	3	0	2	hsa-miR-520h	-0.06	-0.06	N/A
ZCCHC8	ENST00000536306.1	zinc finger, CCHC domain containing 8	297	2	0	1	1	1	hsa-miR-520h	-0.06	-0.15	N/A
DUSP19	ENST00000354221.4	dual specificity phosphatase 19	42	1	0	0	1	0	hsa-miR-520h	-0.06	-0.07	N/A
YTHDF3	ENST00000539294.1	YTH domain family, member 3	444	1	0	0	1	0	hsa-miR-520h	-0.06	-0.08	N/A
FBRSL1	ENST00000434748.2	fibrosin-like 1	778	1	0	1	0	1	hsa-miR-520h	-0.06	-0.07	N/A
SERTAD1	ENST00000357949.4	SERTA domain containing 1	603	1	0	1	0	0	hsa-miR-520h	-0.06	-0.06	N/A
AC027307.3	ENST00000594262.1	Uncharacterized protein	5	1	0	1	0	1	hsa-miR-520h	-0.06	-0.06	N/A
HRNR	ENST00000368801.2	hornerin	5	1	0	0	1	1	hsa-miR-520h	-0.06	-0.06	N/A
MEDAG	ENST00000380482.4	mesenteric estrogen-dependent adipogenesis	5	1	0	0	1	0	hsa-miR-520h	-0.06	-0.06	N/A
FNBP1L	ENST00000370253.2	formin binding protein 1-like	219	1	0	1	0	1	hsa-miR-520h	-0.06	-0.06	N/A
DNA2	ENST00000399180.2	DNA replication helicase/nuclease 2	81	1	0	0	1	0	hsa-miR-520h	-0.06	-0.06	N/A
SP6	ENST00000342234.2	Sp6 transcription factor	5	1	1	0	0	0	hsa-miR-520h	-0.06	-0.06	N/A
SH3GL3	ENST00000535412.1	SH3-domain GRB2-like 3	74	1	0	0	1	0	hsa-miR-520h	-0.06	-0.06	N/A
FRRS1L	ENST00000561981.2	ferric-chelate reductase 1-like	11	2	0	1	1	3	hsa-miR-520h	-0.06	-0.06	N/A
ARL5A	ENST00000295087.8	ADP-ribosylation factor-like 5A	112	3	0	1	2	1	hsa-miR-520h	-0.06	-0.1	N/A
S100PBP	ENST00000373475.5	S100P binding protein	428	1	0	0	1	0	hsa-miR-520h	-0.06	-0.06	N/A
FAM111B	ENST00000411426.1	family with sequence similarity 111, member B	39	1	1	0	0	0	hsa-miR-520h	-0.06	-0.14	N/A
TP53INP1	ENST00000448464.2	tumor protein p53 inducible nuclear protein 1	39	2	0	1	1	0	hsa-miR-520h	-0.06	-0.15	N/A
FECH	ENST00000262093.5	ferrochelatase	716	2	0	0	2	3	hsa-miR-520h	-0.06	-0.2	N/A
NLN	ENST00000380985.5	neurolysin (metallopeptidase M3 family)	885	6	0	3	3	5	hsa-miR-520h	-0.06	-0.16	N/A
MOB3B	ENST00000262244.5	MOB kinase activator 3B	52	3	0	1	2	1	hsa-miR-520h	-0.06	-0.07	N/A
LDLR	ENST00000558518.1	low density lipoprotein receptor	1462	3	0	3	0	0	hsa-miR-520h	-0.06	-0.07	N/A
TGFBR1	ENST00000374994.4	transforming growth factor, beta receptor 1	249	3	1	1	1	0	hsa-miR-520h	-0.06	-0.06	N/A
SMAD9	ENST00000399275.2	SMAD family member 9	62	3	0	1	2	2	hsa-miR-520h	-0.06	-0.06	N/A
GNG2	ENST00000556752.1	guanine nucleotide binding protein (G protein), gamma 2	199	1	0	0	1	0	hsa-miR-520h	-0.06	-0.08	N/A
MORC3	ENST00000400485.1	MORC family CW-type zinc finger 3	142	2	0	1	1	0	hsa-miR-520h	-0.06	-0.07	N/A
FBXL18	ENST00000382368.3	F-box and leucine-rich repeat protein 18	92	3	0	3	0	0	hsa-miR-520h	-0.06	-0.06	N/A
ZNF81	ENST00000338637.7	zinc finger protein 81	10	3	0	1	2	3	hsa-miR-520h	-0.06	-0.06	N/A
PFKFB3	ENST00000536985.1	6-phosphofructo-2-kinase/fructose-2,6-biphosphatase 3	29	1	0	1	0	3	hsa-miR-520h	-0.06	-0.06	N/A
SLITRK2	ENST00000370490.1	SLIT and NTRK-like family, member 2	5	1	0	0	1	2	hsa-miR-520h	-0.06	-0.06	N/A
LRRC14B	ENST00000328278.3	leucine rich repeat containing 14B	0	1	0	1	0	1	hsa-miR-520h	-0.06	-0.06	N/A
EML5	ENST00000554922.1	echinoderm microtubule associated protein like 5	60	1	0	0	1	0	hsa-miR-520h	-0.06	-0.06	N/A
TMEM236	ENST00000377495.1	transmembrane protein 236	5	2	0	1	1	1	hsa-miR-520h	-0.06	-0.06	N/A
TMEM14B	ENST00000467317.1	transmembrane protein 14B	5	1	0	1	0	1	hsa-miR-520h	-0.06	-0.06	N/A
ADAM22	ENST00000398204.4	ADAM metallopeptidase domain 22	115	4	1	0	3	3	hsa-miR-520h	-0.06	-0.13	N/A
DTD2	ENST00000310850.4	D-tyrosyl-tRNA deacylase 2 (putative)	924	1	0	1	0	2	hsa-miR-520h	-0.05	-0.06	N/A
RNF145	ENST00000274542.2	ring finger protein 145	12145	2	0	2	0	2	hsa-miR-520h	-0.05	-0.06	N/A
HKDC1	ENST00000354624.5	hexokinase domain containing 1	16	1	0	0	1	1	hsa-miR-520h	-0.05	-0.08	N/A
ZNF397	ENST00000330501.7	zinc finger protein 397	59	6	0	3	3	2	hsa-miR-520h	-0.05	-0.14	N/A
NIT2	ENST00000394140.4	nitrilase family, member 2	133	1	0	0	1	0	hsa-miR-520h	-0.05	-0.11	N/A
TPD52	ENST00000379096.5	tumor protein D52	4585	2	0	1	1	2	hsa-miR-520h	-0.05	-0.11	N/A
NUP37	ENST00000552283.1	nucleoporin 37kDa	458	2	0	1	1	4	hsa-miR-520h	-0.05	-0.08	N/A
BARD1	ENST00000260947.4	BRCA1 associated RING domain 1	162	2	0	1	1	1	hsa-miR-520h	-0.05	-0.1	N/A
WDFY1	ENST00000233055.4	WD repeat and FYVE domain containing 1	88	2	0	1	1	1	hsa-miR-520h	-0.05	-0.06	N/A
AGO3	ENST00000373191.4	argonaute RISC catalytic component 3	198	9	0	7	2	1	hsa-miR-520h	-0.05	-0.16	N/A
CTTN	ENST00000346329.3	cortactin	6158	1	0	1	0	1	hsa-miR-520h	-0.05	-0.06	N/A
SGTB	ENST00000381007.4	small glutamine-rich tetratricopeptide repeat (TPR)-containing, beta	205	3	0	2	1	0	hsa-miR-520h	-0.05	-0.07	N/A
DNAJC9	ENST00000372950.4	DnaJ (Hsp40) homolog, subfamily C, member 9	175	1	0	0	1	0	hsa-miR-520h	-0.05	-0.07	N/A
NCS1	ENST00000372398.3	neuronal calcium sensor 1	1083	3	1	2	0	2	hsa-miR-520h	-0.05	-0.07	N/A
SLC35F5	ENST00000245680.2	solute carrier family 35, member F5	136	2	0	2	0	1	hsa-miR-520h	-0.05	-0.07	N/A
COG4	ENST00000323786.5	component of oligomeric golgi complex 4	2411	1	0	0	1	0	hsa-miR-520h	-0.05	-0.05	N/A
MCM8	ENST00000378896.3	minichromosome maintenance complex component 8	85	1	0	1	0	1	hsa-miR-520h	-0.05	-0.07	N/A
CDHR3	ENST00000343407.5	cadherin-related family member 3	9	3*	0	1	1	2	hsa-miR-520h	-0.05	-0.05	N/A
IL1R1	ENST00000410023.1	interleukin 1 receptor, type I	1713	1	0	1	0	1	hsa-miR-520h	-0.05	-0.05	N/A
C3orf83	ENST00000564146.3	chromosome 3 open reading frame 83	5	1	0	1	0	0	hsa-miR-520h	-0.05	-0.05	N/A
IL5RA	ENST00000438560.1	interleukin 5 receptor, alpha	5	1	0	1	0	0	hsa-miR-520h	-0.05	-0.05	N/A
LRRC57	ENST00000397130.3	leucine rich repeat containing 57	168	2	0	2	0	0	hsa-miR-520h	-0.05	-0.05	N/A
SLC2A5	ENST00000377424.4	solute carrier family 2 (facilitated glucose/fructose transporter), member 5	30	2	0	2	0	0	hsa-miR-520h	-0.05	-0.05	N/A
LRRFIP2	ENST00000421307.1	leucine rich repeat (in FLII) interacting protein 2	326	1	0	1	0	1	hsa-miR-520h	-0.05	-0.11	N/A
PKN2	ENST00000370521.3	protein kinase N2	747	1	0	1	0	1	hsa-miR-520h	-0.05	-0.07	N/A
DIO2	ENST00000438257.4	deiodinase, iodothyronine, type II	98	1	0	0	1	1	hsa-miR-520h	-0.05	-0.09	N/A
NOTCH2	ENST00000256646.2	notch 2	734	2	0	2	0	2	hsa-miR-520h	-0.05	-0.09	N/A
IGF1	ENST00000337514.6	insulin-like growth factor 1 (somatomedin C)	19	2	0	0	2	1	hsa-miR-520h	-0.05	-0.14	N/A
C2orf48	ENST00000381786.3	chromosome 2 open reading frame 48	32	4	0	4	0	1	hsa-miR-520h	-0.05	-0.12	N/A
CDC42EP5	ENST00000301200.2	CDC42 effector protein (Rho GTPase binding) 5	83	1	0	1	0	0	hsa-miR-520h	-0.05	-0.36	N/A
PHF20	ENST00000439301.1	PHD finger protein 20	191	2	0	1	1	1	hsa-miR-520h	-0.05	-0.07	N/A
LRRCC1	ENST00000360375.3	leucine rich repeat and coiled-coil centrosomal protein 1	118	1	0	0	1	0	hsa-miR-520h	-0.05	-0.06	N/A
RAD23A	ENST00000586534.1	RAD23 homolog A (S. cerevisiae)	58	1	0	0	1	0	hsa-miR-520h	-0.05	-0.06	N/A
SEZ6	ENST00000317338.12	seizure related 6 homolog (mouse)	5	1	0	1	0	0	hsa-miR-520h	-0.05	-0.05	N/A
PITPNA	ENST00000313486.7	phosphatidylinositol transfer protein, alpha	366	1	0	1	0	1	hsa-miR-520h	-0.05	-0.12	N/A
L1CAM	ENST00000370060.1	L1 cell adhesion molecule	439	1	0	0	1	0	hsa-miR-520h	-0.05	-0.05	N/A
EPHB4	ENST00000360620.3	EPH receptor B4	350	1	1	0	0	1	hsa-miR-520h	-0.05	-0.05	N/A
SEMA3G	ENST00000231721.2	sema domain, immunoglobulin domain (Ig), short basic domain, secreted, (semaphorin) 3G	85	1	0	1	0	0	hsa-miR-520h	-0.05	-0.05	N/A
TWF1	ENST00000552521.1	twinfilin actin-binding protein 1	72	1	0	0	1	0	hsa-miR-520h	-0.05	-0.05	N/A
XPC	ENST00000285021.7	xeroderma pigmentosum, complementation group C	1827	1	0	1	0	0	hsa-miR-520h	-0.05	-0.05	N/A
KCNA3	ENST00000369769.2	potassium voltage-gated channel, shaker-related subfamily, member 3	5	1	0	0	1	0	hsa-miR-520h	-0.05	-0.05	N/A
GM2A	ENST00000357164.3	GM2 ganglioside activator	134	2	0	2	0	2	hsa-miR-520h	-0.05	-0.08	N/A
CC2D2A	ENST00000511544.1	coiled-coil and C2 domain containing 2A	76	1	0	1	0	0	hsa-miR-520h	-0.05	-0.05	N/A
ZDHHC15	ENST00000373367.3	zinc finger, DHHC-type containing 15	5	2	0	1	1	0	hsa-miR-520h	-0.05	-0.05	N/A
NMT2	ENST00000378165.4	N-myristoyltransferase 2	318	4	0	3	1	2	hsa-miR-520h	-0.05	-0.1	N/A
ZNF426	ENST00000253115.2	zinc finger protein 426	70	4	1	2	1	0	hsa-miR-520h	-0.05	-0.15	N/A
TXNDC5	ENST00000539054.1	thioredoxin domain containing 5 (endoplasmic reticulum)	1190	1	0	1	0	0	hsa-miR-520h	-0.05	-0.09	N/A
LACE1	ENST00000368977.4	lactation elevated 1	42	3	0	2	1	0	hsa-miR-520h	-0.05	-0.16	N/A
KPNA3	ENST00000261667.3	karyopherin alpha 3 (importin alpha 4)	104	2	0	2	0	0	hsa-miR-520h	-0.05	-0.06	N/A
GCNT4	ENST00000322348.4	glucosaminyl (N-acetyl) transferase 4, core 2	19	3	0	3	0	0	hsa-miR-520h	-0.05	-0.07	N/A
BCL7A	ENST00000538010.1	B-cell CLL/lymphoma 7A	96	1	0	0	1	1	hsa-miR-520h	-0.05	-0.07	N/A
KLHL3	ENST00000541417.1	kelch-like family member 3	40	4	0	2	2	1	hsa-miR-520h	-0.05	-0.06	N/A
ITGB3	ENST00000559488.1	integrin, beta 3 (platelet glycoprotein IIIa, antigen CD61)	176	2	0	1	1	0	hsa-miR-520h	-0.05	-0.05	N/A
HDX	ENST00000297977.5	highly divergent homeobox	20	2	0	0	2	2	hsa-miR-520h	-0.05	-0.08	N/A
FBXO28	ENST00000424254.2	F-box protein 28	461	1	0	0	1	1	hsa-miR-520h	-0.05	-0.06	N/A
FKBP14	ENST00000222803.5	FK506 binding protein 14, 22 kDa	939	3	0	3	0	0	hsa-miR-520h	-0.05	-0.06	N/A
TMEM223	ENST00000307366.7	transmembrane protein 223	494	1	0	1	0	0	hsa-miR-520h	-0.05	-0.05	N/A
ISCA1	ENST00000375991.4	iron-sulfur cluster assembly 1	5	1	0	0	1	0	hsa-miR-520h	-0.05	-0.05	N/A
TYW1	ENST00000359626.5	tRNA-yW synthesizing protein 1 homolog (S. cerevisiae)	7	1	0	1	0	0	hsa-miR-520h	-0.05	-0.05	N/A
DRP2	ENST00000402866.1	dystrophin related protein 2	5	1	0	0	1	1	hsa-miR-520h	-0.05	-0.05	N/A
PHLPP1	ENST00000400316.4	PH domain and leucine rich repeat protein phosphatase 1	348	1	1	0	0	0	hsa-miR-520h	-0.05	-0.05	N/A
GXYLT1	ENST00000398675.3	glucoside xylosyltransferase 1	126	5	0	2	3	1	hsa-miR-520h	-0.05	-0.07	N/A
KPNA4	ENST00000334256.4	karyopherin alpha 4 (importin alpha 3)	111	2	0	1	1	3	hsa-miR-520h	-0.05	-0.07	N/A
RPL37	ENST00000274242.5	ribosomal protein L37	1785	3	0	3	0	0	hsa-miR-520h	-0.05	-0.06	N/A
USP45	ENST00000392738.2	ubiquitin specific peptidase 45	491	1	0	1	0	0	hsa-miR-520h	-0.05	-0.05	N/A
RHOBTB1	ENST00000337910.5	Rho-related BTB domain containing 1	229	1	0	1	0	0	hsa-miR-520h	-0.05	-0.07	N/A
PSMD12	ENST00000356126.3	proteasome (prosome, macropain) 26S subunit, non-ATPase, 12	399	3	0	2	1	1	hsa-miR-520h	-0.05	-0.16	N/A
TSHZ2	ENST00000371497.5	teashirt zinc finger homeobox 2	351	4	0	1	3	3	hsa-miR-520h	-0.05	-0.05	N/A
TGOLN2	ENST00000377386.3	trans-golgi network protein 2	1914	2	0	1	1	2	hsa-miR-520h	-0.05	-0.05	N/A
CDC14A	ENST00000370125.2	cell division cycle 14A	123	2	0	0	2	0	hsa-miR-520h	-0.05	-0.15	N/A
SFMBT1	ENST00000394752.3	Scm-like with four mbt domains 1	116	2	1	1	0	6	hsa-miR-520h	-0.05	-0.21	N/A
B3GALNT2	ENST00000366600.3	beta-1,3-N-acetylgalactosaminyltransferase 2	106	2	0	0	2	2	hsa-miR-520h	-0.05	-0.07	N/A
HBS1L	ENST00000367837.5	HBS1-like (S. cerevisiae)	2367	2	0	1	1	3	hsa-miR-520h	-0.05	-0.08	N/A
DKFZP779L1853	ENST00000595310.1		5	1	0	0	1	1	hsa-miR-520h	-0.05	-0.05	N/A
ZNF549	ENST00000376233.3	zinc finger protein 549	7	2	0	1	1	0	hsa-miR-520h	-0.05	-0.05	N/A
TMEM33	ENST00000504986.1	transmembrane protein 33	1470	3	2	0	1	0	hsa-miR-520h	-0.05	-0.09	N/A
SNX13	ENST00000409389.1	sorting nexin 13	100	1	1	0	0	0	hsa-miR-520h	-0.05	-0.05	N/A
SPHKAP	ENST00000392056.3	SPHK1 interactor, AKAP domain containing	5	1	0	0	1	0	hsa-miR-520h	-0.05	-0.05	N/A
FLCN	ENST00000285071.4	folliculin	349	1	0	0	1	1	hsa-miR-520h	-0.05	-0.05	N/A
SLC22A15	ENST00000369503.4	solute carrier family 22, member 15	25	1	0	1	0	1	hsa-miR-520h	-0.05	-0.07	N/A
EYS	ENST00000503581.1	eyes shut homolog (Drosophila)	5	1	0	1	0	0	hsa-miR-520h	-0.05	-0.05	N/A
ENY2	ENST00000520147.1	enhancer of yellow 2 homolog (Drosophila)	1814	2	0	0	2	3	hsa-miR-520h	-0.05	-0.27	N/A
CD47	ENST00000361309.5	CD47 molecule	520	1	0	0	1	1	hsa-miR-520h	-0.05	-0.14	N/A
BROX	ENST00000537020.1	BRO1 domain and CAAX motif containing	149	1	0	1	0	1	hsa-miR-520h	-0.05	-0.06	N/A
CTDSPL	ENST00000443503.2	CTD (carboxy-terminal domain, RNA polymerase II, polypeptide A) small phosphatase-like	372	2	0	1	1	0	hsa-miR-520h	-0.05	-0.06	N/A
L2HGDH	ENST00000267436.4	L-2-hydroxyglutarate dehydrogenase	893	3	0	1	2	2	hsa-miR-520h	-0.05	-0.05	N/A
RHCG	ENST00000544600.1	Rh family, C glycoprotein	7	2	0	1	1	0	hsa-miR-520h	-0.05	-0.07	N/A
ZNF277	ENST00000361822.3	zinc finger protein 277	286	2	0	2	0	1	hsa-miR-520h	-0.05	-0.09	N/A
MAVS	ENST00000428216.2	mitochondrial antiviral signaling protein	211	4	0	3	1	0	hsa-miR-520h	-0.05	-0.07	N/A
MTFR1L	ENST00000474295.1	mitochondrial fission regulator 1-like	3051	1	0	1	0	0	hsa-miR-520h	-0.05	-0.05	N/A
PARVA	ENST00000334956.8	parvin, alpha	1912	5	0	3	2	1	hsa-miR-520h	-0.05	-0.16	N/A
GPN2	ENST00000374135.4	GPN-loop GTPase 2	97	3	0	3	0	3	hsa-miR-520h	-0.05	-0.06	N/A
MFSD9	ENST00000258436.5	major facilitator superfamily domain containing 9	395	3	0	2	1	1	hsa-miR-520h	-0.05	-0.06	N/A
ZNF486	ENST00000335117.8	zinc finger protein 486	10	3	0	3	0	2	hsa-miR-520h	-0.05	-0.06	N/A
TRIM71	ENST00000383763.5	tripartite motif containing 71, E3 ubiquitin protein ligase	67	3	0	3	0	0	hsa-miR-520h	-0.05	-0.06	N/A
TIA1	ENST00000433529.2	TIA1 cytotoxic granule-associated RNA binding protein	1370	1	0	1	0	3	hsa-miR-520h	-0.05	-0.09	N/A
POTEG	ENST00000409832.3	POTE ankyrin domain family, member G	5	3	0	2	1	0	hsa-miR-520h	-0.05	-0.05	N/A
CYP27C1	ENST00000335247.7	cytochrome P450, family 27, subfamily C, polypeptide 1	5	3	0	2	1	1	hsa-miR-520h	-0.05	-0.05	N/A
WDR31	ENST00000341761.4	WD repeat domain 31	23	3	0	2	1	1	hsa-miR-520h	-0.05	-0.05	N/A
SLC16A2	ENST00000587091.1	solute carrier family 16, member 2 (thyroid hormone transporter)	22	2	1	1	0	0	hsa-miR-520h	-0.05	-0.05	N/A
MACC1	ENST00000400331.5	metastasis associated in colon cancer 1	5	2	1	1	0	0	hsa-miR-520h	-0.05	-0.05	N/A
SMYD4	ENST00000305513.7	SET and MYND domain containing 4	53	3	0	2	1	0	hsa-miR-520h	-0.05	-0.05	N/A
METTL2B	ENST00000480046.1	methyltransferase like 2B	22	6	1	5	0	2	hsa-miR-520h	-0.05	-0.15	N/A
SH2D1A	ENST00000371139.4	SH2 domain containing 1A	5	1	0	1	0	0	hsa-miR-520h	-0.05	-0.05	N/A
GPRIN2	ENST00000374314.4	G protein regulated inducer of neurite outgrowth 2	5	3	0	2	1	0	hsa-miR-520h	-0.05	-0.05	N/A
PRICKLE2	ENST00000295902.6	prickle homolog 2 (Drosophila)	20	3	0	2	1	0	hsa-miR-520h	-0.05	-0.05	N/A
CSF1	ENST00000329608.6	colony stimulating factor 1 (macrophage)	290	2	1	1	0	0	hsa-miR-520h	-0.05	-0.05	N/A
SNX18	ENST00000343017.6	sorting nexin 18	174	2	1	1	0	1	hsa-miR-520h	-0.05	-0.05	N/A
PIF1	ENST00000268043.4	PIF1 5'-to-3' DNA helicase	19	1	0	1	0	0	hsa-miR-520h	-0.05	-0.05	N/A
SLCO5A1	ENST00000260126.4	solute carrier organic anion transporter family, member 5A1	9	2	1	1	0	1	hsa-miR-520h	-0.05	-0.05	N/A
GAB3	ENST00000369575.3	GRB2-associated binding protein 3	39	2	1	1	0	1	hsa-miR-520h	-0.05	-0.05	N/A
GBP4	ENST00000355754.6	guanylate binding protein 4	5	2	1	1	0	1	hsa-miR-520h	-0.05	-0.05	N/A
DYRK1A	ENST00000339659.4	dual-specificity tyrosine-(Y)-phosphorylation regulated kinase 1A	448	2	1	1	0	0	hsa-miR-520h	-0.05	-0.05	N/A
POTEM	ENST00000551509.1	POTE ankyrin domain family, member M	5	3	0	2	1	0	hsa-miR-520h	-0.05	-0.05	N/A
CHM	ENST00000357749.2	choroideremia (Rab escort protein 1)	217	3	0	2	1	2	hsa-miR-520h	-0.05	-0.05	N/A
DST	ENST00000312431.6	dystonin	439	4	0	1	3	1	hsa-miR-520h	-0.05	-0.05	N/A
PAX5	ENST00000358127.4	paired box 5	5	3	0	2	1	0	hsa-miR-520h	-0.05	-0.05	N/A
PLCE1	ENST00000371380.3	phospholipase C, epsilon 1	7	2	1	1	0	1	hsa-miR-520h	-0.05	-0.05	N/A
PLCB1	ENST00000378641.3	phospholipase C, beta 1 (phosphoinositide-specific)	21	3	1	0	2	0	hsa-miR-520h	-0.05	-0.05	N/A
KCND3	ENST00000369697.1	potassium voltage-gated channel, Shal-related subfamily, member 3	23	2	1	1	0	1	hsa-miR-520h	-0.05	-0.05	N/A
KIAA2022	ENST00000055682.6	KIAA2022	5	4	0	1	3	1	hsa-miR-520h	-0.05	-0.05	N/A
NT5E	ENST00000369651.3	5'-nucleotidase, ecto (CD73)	285	2	0	1	1	0	hsa-miR-520h	-0.05	-0.1	N/A
BSDC1	ENST00000341071.7	BSD domain containing 1	714	1	0	1	0	1	hsa-miR-520h	-0.05	-0.05	N/A
RNF111	ENST00000348370.4	ring finger protein 111	395	2	0	0	2	1	hsa-miR-520h	-0.05	-0.15	N/A
ZNF557	ENST00000414706.1	zinc finger protein 557	294	3	0	2	1	1	hsa-miR-520h	-0.05	-0.05	N/A
MEGF9	ENST00000373930.3	multiple EGF-like-domains 9	689	2	1	1	0	0	hsa-miR-520h	-0.05	-0.05	N/A
B4GALT5	ENST00000371711.4	UDP-Gal:betaGlcNAc beta 1,4- galactosyltransferase, polypeptide 5	1000	2	1	1	0	0	hsa-miR-520h	-0.05	-0.05	N/A
ZFP90	ENST00000398253.2	ZFP90 zinc finger protein	174	2	1	1	0	1	hsa-miR-520h	-0.05	-0.05	N/A
GLRB	ENST00000541722.1	glycine receptor, beta	118	1	0	0	1	1	hsa-miR-520h	-0.05	-0.1	N/A
BRD7	ENST00000394688.3	bromodomain containing 7	349	1	0	0	1	2	hsa-miR-520h	-0.05	-0.07	N/A
MAP3K1	ENST00000399503.3	mitogen-activated protein kinase kinase kinase 1, E3 ubiquitin protein ligase	137	1	0	0	1	1	hsa-miR-520h	-0.05	-0.05	N/A
PSMB11	ENST00000408907.2	proteasome (prosome, macropain) subunit, beta type, 11	5	1	0	1	0	0	hsa-miR-520h	-0.05	-0.05	N/A
SKI	ENST00000378536.4	v-ski avian sarcoma viral oncogene homolog	613	2	0	1	1	0	hsa-miR-520h	-0.05	-0.11	N/A
ZNF594	ENST00000399604.4	zinc finger protein 594	29	2	0	2	0	0	hsa-miR-520h	-0.05	-0.05	N/A
RIC3	ENST00000396677.2	RIC3 acetylcholine receptor chaperone	5	1	0	1	0	1	hsa-miR-520h	-0.05	-0.05	N/A
AL049747.1	ENST00000594060.1		5	1	0	1	0	0	hsa-miR-520h	-0.05	-0.05	N/A
MS4A7	ENST00000358246.1	membrane-spanning 4-domains, subfamily A, member 7	5	2	0	2	0	1	hsa-miR-520h	-0.05	-0.05	N/A
ZNF431	ENST00000311048.7	zinc finger protein 431	93	4	1	3	0	3	hsa-miR-520h	-0.05	-0.09	N/A
NPAP1	ENST00000329468.2	nuclear pore associated protein 1	5	2	0	0	2	1	hsa-miR-520h	-0.05	-0.05	N/A
CCSER1	ENST00000509176.1	coiled-coil serine-rich protein 1	5	2	0	1	1	1	hsa-miR-520h	-0.05	-0.05	N/A
LANCL3	ENST00000378621.3	LanC lantibiotic synthetase component C-like 3 (bacterial)	15	4	1	2	1	3	hsa-miR-520h	-0.05	-0.15	N/A
KIF13B	ENST00000524189.1	kinesin family member 13B	17	1	0	0	1	0	hsa-miR-520h	-0.05	-0.05	N/A
MYO5A	ENST00000399231.3	myosin VA (heavy chain 12, myoxin)	573	4	0	2	2	0	hsa-miR-520h	-0.05	-0.08	N/A
ZNF623	ENST00000501748.2	zinc finger protein 623	247	3	0	3	0	0	hsa-miR-520h	-0.05	-0.06	N/A
NCBP2	ENST00000447325.1	nuclear cap binding protein subunit 2, 20kDa	4301	1	0	1	0	1	hsa-miR-520h	-0.05	-0.05	N/A
GPRIN3	ENST00000609438.1	GPRIN family member 3	213	4	0	3	1	0	hsa-miR-520h	-0.05	-0.07	N/A
MTHFD1L	ENST00000367321.3	methylenetetrahydrofolate dehydrogenase (NADP+ dependent) 1-like	2336	1	0	1	0	1	hsa-miR-520h	-0.05	-0.07	N/A
FAM160B1	ENST00000369248.4	family with sequence similarity 160, member B1	91	2	0	0	2	0	hsa-miR-520h	-0.05	-0.06	N/A
ST13	ENST00000216218.3	suppression of tumorigenicity 13 (colon carcinoma) (Hsp70 interacting protein)	83	1	0	0	1	1	hsa-miR-520h	-0.05	-0.2	N/A
PDCL	ENST00000259467.4	phosducin-like	154	2	0	1	1	3	hsa-miR-520h	-0.05	-0.08	N/A
KCNJ1	ENST00000392665.2	potassium inwardly-rectifying channel, subfamily J, member 1	9	1	1	0	0	0	hsa-miR-520h	-0.05	-0.09	N/A
ACOT9	ENST00000379303.5	acyl-CoA thioesterase 9	185	5	0	5	0	1	hsa-miR-520h	-0.05	-0.1	N/A
ITPK1	ENST00000267615.6	inositol-tetrakisphosphate 1-kinase	60	3	1	1	1	0	hsa-miR-520h	-0.05	-0.07	N/A
VTI1B	ENST00000554659.1	vesicle transport through interaction with t-SNAREs 1B	264	1	0	0	1	1	hsa-miR-520h	-0.05	-0.05	N/A
ITPR2	ENST00000381340.3	inositol 1,4,5-trisphosphate receptor, type 2	334	3	0	1	2	2	hsa-miR-520h	-0.05	-0.06	N/A
ASXL2	ENST00000435504.4	additional sex combs like 2 (Drosophila)	139	6	1	1	4	2	hsa-miR-520h	-0.05	-0.1	N/A
CEP76	ENST00000262127.2	centrosomal protein 76kDa	313	2	0	2	0	2	hsa-miR-520h	-0.05	-0.09	N/A
RBM12	ENST00000374114.3	RNA binding motif protein 12	431	1	0	0	1	1	hsa-miR-520h	-0.05	-0.07	N/A
DSTYK	ENST00000367160.4	dual serine/threonine and tyrosine protein kinase	256	2	0	2	0	2	hsa-miR-520h	-0.05	-0.05	N/A
ARHGAP19	ENST00000358531.4	Rho GTPase activating protein 19	1051	1	1	0	0	0	hsa-miR-520h	-0.05	-0.05	N/A
OPN3	ENST00000366554.2	opsin 3	208	1	0	0	1	0	hsa-miR-520h	-0.05	-0.05	N/A
CASP8	ENST00000392259.2	caspase 8, apoptosis-related cysteine peptidase	64	2	0	2	0	0	hsa-miR-520h	-0.05	-0.05	N/A
ABHD11	ENST00000458339.1	abhydrolase domain containing 11	5	1	0	1	0	0	hsa-miR-520h	-0.05	-0.05	N/A
NPTX1	ENST00000306773.4	neuronal pentraxin I	1876	3	0	2	1	1	hsa-miR-520h	-0.05	-0.05	N/A
IMPG2	ENST00000193391.7	interphotoreceptor matrix proteoglycan 2	5	1	0	0	1	0	hsa-miR-520h	-0.05	-0.05	N/A
ARAP2	ENST00000303965.4	ArfGAP with RhoGAP domain, ankyrin repeat and PH domain 2	121	1	1	0	0	0	hsa-miR-520h	-0.05	-0.05	N/A
SEPT9	ENST00000431235.2	septin 9	7738	1	0	0	1	1	hsa-miR-520h	-0.05	-0.05	N/A
FAM63B	ENST00000559228.1	family with sequence similarity 63, member B	41	5	0	2	3	2	hsa-miR-520h	-0.05	-0.23	N/A
ATG2B	ENST00000359933.4	autophagy related 2B	146	1	0	1	0	2	hsa-miR-520h	-0.05	-0.05	N/A
RNF217	ENST00000521654.2	ring finger protein 217	92	2	0	0	2	3	hsa-miR-520h	-0.05	-0.18	N/A
FAIM2	ENST00000320634.3	Fas apoptotic inhibitory molecule 2	5	2	0	2	0	0	hsa-miR-520h	-0.05	-0.05	N/A
HAO1	ENST00000378789.3	hydroxyacid oxidase (glycolate oxidase) 1	5	1	0	0	1	0	hsa-miR-520h	-0.05	-0.05	N/A
XCR1	ENST00000309285.3	chemokine (C motif) receptor 1	5	2	0	2	0	1	hsa-miR-520h	-0.05	-0.05	N/A
TBC1D5	ENST00000253692.7	TBC1 domain family, member 5	400	2	1	1	0	3	hsa-miR-520h	-0.05	-0.05	N/A
CTD-3088G3.8	ENST00000344649.3	Protein LOC388210	5	1	0	1	0	0	hsa-miR-520h	-0.05	-0.05	N/A
FAM127C	ENST00000391440.1	family with sequence similarity 127, member C	1251	1	0	0	1	0	hsa-miR-520h	-0.05	-0.09	N/A
PPM1K	ENST00000608933.1	protein phosphatase, Mg2+/Mn2+ dependent, 1K	46	4	1	2	1	0	hsa-miR-520h	-0.05	-0.08	N/A
CCDC142	ENST00000393965.3	coiled-coil domain containing 142	8	3	0	3	0	1	hsa-miR-520h	-0.05	-0.06	N/A
CKAP2L	ENST00000541405.1	cytoskeleton associated protein 2-like	162	5	0	3	2	0	hsa-miR-520h	-0.05	-0.11	N/A
PDP2	ENST00000311765.2	pyruvate dehyrogenase phosphatase catalytic subunit 2	102	4	0	1	3	1	hsa-miR-520h	-0.05	-0.11	N/A
CBS	ENST00000398158.1	cystathionine-beta-synthase	39	3	0	3	0	2	hsa-miR-520h	-0.05	-0.08	N/A
SLC25A36	ENST00000446041.2	solute carrier family 25 (pyrimidine nucleotide carrier ), member 36	264	3	0	2	1	1	hsa-miR-520h	-0.05	-0.15	N/A
TXNIP	ENST00000369317.4	thioredoxin interacting protein	11	1	0	1	0	2	hsa-miR-520h	-0.05	-0.1	N/A
SLC22A3	ENST00000392145.1	solute carrier family 22 (organic cation transporter), member 3	86	1	1	0	0	1	hsa-miR-520h	-0.05	-0.06	N/A
DDX17	ENST00000396821.3	DEAD (Asp-Glu-Ala-Asp) box helicase 17	2204	1	0	0	1	0	hsa-miR-520h	-0.05	-0.05	N/A
CHST11	ENST00000549260.1	carbohydrate (chondroitin 4) sulfotransferase 11	686	1	0	1	0	1	hsa-miR-520h	-0.05	-0.06	N/A
AP005482.1	ENST00000400514.2	Uncharacterized protein	44	3	0	3	0	0	hsa-miR-520h	-0.05	-0.06	N/A
ACBD3	ENST00000366812.5	acyl-CoA binding domain containing 3	828	1	0	0	1	1	hsa-miR-520h	-0.05	-0.05	N/A
ZNF599	ENST00000587354.2	zinc finger protein 599	92	1	0	1	0	0	hsa-miR-520h	-0.05	-0.05	N/A
RAVER1	ENST00000293677.6	ribonucleoprotein, PTB-binding 1	362	1	0	0	1	0	hsa-miR-520h	-0.05	-0.05	N/A
ZNF669	ENST00000358785.4	zinc finger protein 669	154	3	0	3	0	0	hsa-miR-520h	-0.05	-0.06	N/A
BRD4	ENST00000263377.2	bromodomain containing 4	849	1	0	0	1	1	hsa-miR-520h	-0.05	-0.05	N/A
ZCCHC5	ENST00000321110.1	zinc finger, CCHC domain containing 5	5	1	0	0	1	0	hsa-miR-520h	-0.05	-0.05	N/A
FCRLB	ENST00000336830.5	Fc receptor-like B	87	1	0	1	0	1	hsa-miR-520h	-0.05	-0.05	N/A
MYOCD	ENST00000425538.1	myocardin	62	1	0	1	0	0	hsa-miR-520h	-0.05	-0.1	N/A
ZBTB8A	ENST00000316459.4	zinc finger and BTB domain containing 8A	287	3	0	3	0	2	hsa-miR-520h	-0.05	-0.06	N/A
SPRTN	ENST00000391858.4	SprT-like N-terminal domain	1128	1	0	1	0	1	hsa-miR-520h	-0.05	-0.12	N/A
FITM2	ENST00000396825.3	fat storage-inducing transmembrane protein 2	215	3	0	3	0	0	hsa-miR-520h	-0.05	-0.06	N/A
PIK3R1	ENST00000521381.1	phosphoinositide-3-kinase, regulatory subunit 1 (alpha)	217	2	1	1	0	3	hsa-miR-520h	-0.05	-0.05	N/A
SLC7A11	ENST00000280612.5	solute carrier family 7 (anionic amino acid transporter light chain, xc- system), member 11	61	4	1	2	1	6	hsa-miR-520h	-0.05	-0.14	N/A
NCMAP	ENST00000374392.2	noncompact myelin associated protein	17	2	1	1	0	1	hsa-miR-520h	-0.05	-0.17	N/A
ZNF347	ENST00000334197.7	zinc finger protein 347	33	4	1	3	0	1	hsa-miR-520h	-0.05	-0.1	N/A
RIT1	ENST00000368323.3	Ras-like without CAAX 1	192	4	0	3	1	2	hsa-miR-520h	-0.05	-0.17	N/A
JPH2	ENST00000372980.3	junctophilin 2	76	2	1	1	0	0	hsa-miR-520h	-0.05	-0.05	N/A
SERF1A	ENST00000354833.3	small EDRK-rich factor 1A (telomeric)	5	1	0	1	0	0	hsa-miR-520h	-0.05	-0.05	N/A
SERF1B	ENST00000380750.3	small EDRK-rich factor 1B (centromeric)	5	1	0	1	0	0	hsa-miR-520h	-0.05	-0.05	N/A
RNPC3	ENST00000533099.1	RNA-binding region (RNP1, RRM) containing 3	419	2	0	1	1	0	hsa-miR-520h	-0.05	-0.05	N/A
RCC2	ENST00000375436.4	regulator of chromosome condensation 2	180	1	0	0	1	0	hsa-miR-520h	-0.05	-0.05	N/A
MUC22	ENST00000561890.1	mucin 22	5	1	0	0	1	0	hsa-miR-520h	-0.05	-0.05	N/A
RERG	ENST00000256953.2	RAS-like, estrogen-regulated, growth inhibitor	162	1	0	0	1	0	hsa-miR-520h	-0.05	-0.05	N/A
CEP19	ENST00000409690.3	centrosomal protein 19kDa	5	1	0	1	0	1	hsa-miR-520h	-0.05	-0.05	N/A
ACTN2	ENST00000366578.4	actinin, alpha 2	11	1	0	0	1	0	hsa-miR-520h	-0.05	-0.1	N/A
SLC16A12	ENST00000341233.4	solute carrier family 16, member 12	35	2	0	2	0	3	hsa-miR-520h	-0.05	-0.05	N/A
ZBED3	ENST00000255198.2	zinc finger, BED-type containing 3	399	1	0	0	1	0	hsa-miR-520h	-0.05	-0.05	N/A
GEN1	ENST00000381254.2	GEN1 Holliday junction 5' flap endonuclease	161	3	0	2	1	1	hsa-miR-520h	-0.05	-0.12	N/A
SSFA2	ENST00000431877.2	sperm specific antigen 2	1434	1	0	1	0	1	hsa-miR-520h	-0.05	-0.05	N/A
IDS	ENST00000422081.2	Iduronate 2-sulfatase (Hunter syndrome), isoform CRA_e; Iduronate 2-sulfatase 14 kDa chain; cDNA FLJ42669 fis, clone BRAMY2022168, highly similar to IDURONATE 2-SULFATASE	810	3	0	2	1	0	hsa-miR-520h	-0.05	-0.07	N/A
PPP1R11	ENST00000376773.1	protein phosphatase 1, regulatory (inhibitor) subunit 11	17	1	0	0	1	1	hsa-miR-520h	-0.05	-0.12	N/A
HELZ	ENST00000358691.5	helicase with zinc finger	571	3	1	1	1	7	hsa-miR-520h	-0.05	-0.06	N/A
LPPR5	ENST00000370188.3	Lipid phosphate phosphatase-related protein type 5	23	2	0	0	2	5	hsa-miR-520h	-0.05	-0.14	N/A
GMPS	ENST00000496455.2	guanine monphosphate synthase	867	3	0	2	1	2	hsa-miR-520h	-0.05	-0.05	N/A
AC011997.1	ENST00000409845.1	Uncharacterized protein	16	1	0	0	1	0	hsa-miR-520h	-0.05	-0.15	N/A
OAZ1	ENST00000602676.2	ornithine decarboxylase antizyme 1	23096	1	0	0	1	0	hsa-miR-520h	-0.05	-0.1	N/A
PPP4R1L	ENST00000334187.8	protein phosphatase 4, regulatory subunit 1-like	27	2	1	0	1	1	hsa-miR-520h	-0.05	-0.07	N/A
FAM173B	ENST00000280330.8	family with sequence similarity 173, member B	257	1	0	0	1	3	hsa-miR-520h	-0.05	-0.06	N/A
ZBTB33	ENST00000326624.2	zinc finger and BTB domain containing 33	65	1	0	0	1	1	hsa-miR-520h	-0.05	-0.05	N/A
GRAMD4	ENST00000361034.3	GRAM domain containing 4	403	1	0	1	0	1	hsa-miR-520h	-0.05	-0.05	N/A
CLCN3	ENST00000513761.1	chloride channel, voltage-sensitive 3	1142	2	0	1	1	1	hsa-miR-520h	-0.05	-0.07	N/A
TMED7	ENST00000456936.3	transmembrane emp24 protein transport domain containing 7	1571	1	0	0	1	7	hsa-miR-520h	-0.04	-0.19	N/A
ENO2	ENST00000545045.2	enolase 2 (gamma, neuronal)	100	1	0	1	0	0	hsa-miR-520h	-0.04	-0.04	N/A
SAMD5	ENST00000367474.1	sterile alpha motif domain containing 5	28	2	0	2	0	1	hsa-miR-520h	-0.04	-0.04	N/A
ATF7IP2	ENST00000396559.1	activating transcription factor 7 interacting protein 2	50	1	0	1	0	0	hsa-miR-520h	-0.04	-0.04	N/A
BLOC1S3	ENST00000433642.2	biogenesis of lysosomal organelles complex-1, subunit 3	182	1	0	1	0	0	hsa-miR-520h	-0.04	-0.04	N/A
DCAF8	ENST00000556710.1	DDB1- and CUL4-associated factor 8	1924	1	0	1	0	1	hsa-miR-520h	-0.04	-0.04	N/A
LRCH1	ENST00000311191.6	leucine-rich repeats and calponin homology (CH) domain containing 1	381	2	0	2	0	0	hsa-miR-520h	-0.04	-0.14	N/A
C8orf46	ENST00000522977.1	chromosome 8 open reading frame 46	6	1	0	0	1	1	hsa-miR-520h	-0.04	-0.04	N/A
SFMBT2	ENST00000361972.4	Scm-like with four mbt domains 2	107	2	0	0	2	0	hsa-miR-520h	-0.04	-0.04	N/A
MBD1	ENST00000591416.1	methyl-CpG binding domain protein 1	266	1	0	0	1	1	hsa-miR-520h	-0.04	-0.04	N/A
GPR156	ENST00000464295.1	G protein-coupled receptor 156	12	2	0	1	1	1	hsa-miR-520h	-0.04	-0.06	N/A
DHCR24	ENST00000371269.3	24-dehydrocholesterol reductase	7645	1	0	1	0	0	hsa-miR-520h	-0.04	-0.04	N/A
SLC16A10	ENST00000368850.3	solute carrier family 16 (aromatic amino acid transporter), member 10	233	8	0	6	2	2	hsa-miR-520h	-0.04	-0.31	N/A
TMEM183A	ENST00000367242.3	transmembrane protein 183A	241	1	0	1	0	1	hsa-miR-520h	-0.04	-0.06	N/A
DCUN1D1	ENST00000292782.4	DCN1, defective in cullin neddylation 1, domain containing 1	267	1	0	1	0	2	hsa-miR-520h	-0.04	-0.05	N/A
SORT1	ENST00000256637.6	sortilin 1	2111	1	1	0	0	4	hsa-miR-520h	-0.04	-0.06	N/A
ALKBH4	ENST00000292566.3	alkB, alkylation repair homolog 4 (E. coli)	54	1	0	1	0	1	hsa-miR-520h	-0.04	-0.05	N/A
DTWD2	ENST00000304058.4	DTW domain containing 2	83	3	1	2	0	1	hsa-miR-520h	-0.04	-0.07	N/A
CDKL2	ENST00000429927.2	cyclin-dependent kinase-like 2 (CDC2-related kinase)	7	2	0	1	1	2	hsa-miR-520h	-0.04	-0.15	N/A
PALM2	ENST00000448454.2	paralemmin 2	35	3	0	2	1	1	hsa-miR-520h	-0.04	-0.05	N/A
FMN1	ENST00000334528.9	formin 1	25	6	1	3	2	2	hsa-miR-520h	-0.04	-0.11	N/A
TCEB1	ENST00000518127.1	transcription elongation factor B (SIII), polypeptide 1 (15kDa, elongin C)	637	2	0	1	1	1	hsa-miR-520h	-0.04	-0.21	N/A
PODXL	ENST00000541194.1	podocalyxin-like	2928	2	0	0	2	0	hsa-miR-520h	-0.04	-0.04	N/A
BRI3BP	ENST00000341446.8	BRI3 binding protein	820	3	0	2	1	1	hsa-miR-520h	-0.04	-0.05	N/A
USP53	ENST00000450251.1	ubiquitin specific peptidase 53	300	1	0	0	1	2	hsa-miR-520h	-0.04	-0.05	N/A
PRPS2	ENST00000380668.5	phosphoribosyl pyrophosphate synthetase 2	739	1	0	0	1	1	hsa-miR-520h	-0.04	-0.04	N/A
AKAP7	ENST00000431975.2	A kinase (PRKA) anchor protein 7	21	1	0	0	1	1	hsa-miR-520h	-0.04	-0.04	N/A
GTF3C4	ENST00000372146.4	general transcription factor IIIC, polypeptide 4, 90kDa	1598	3	0	2	1	1	hsa-miR-520h	-0.04	-0.05	N/A
CA10	ENST00000570565.1	carbonic anhydrase X	5	1	0	1	0	1	hsa-miR-520h	-0.04	-0.04	N/A
MTRNR2L4	ENST00000399974.3	MT-RNR2-like 4	5	1	0	1	0	0	hsa-miR-520h	-0.04	-0.04	N/A
ANKRD18A	ENST00000399703.5	ankyrin repeat domain 18A	5	1	0	0	1	0	hsa-miR-520h	-0.04	-0.04	N/A
MLLT1	ENST00000252674.7	myeloid/lymphoid or mixed-lineage leukemia (trithorax homolog, Drosophila); translocated to, 1	33	2	0	1	1	0	hsa-miR-520h	-0.04	-0.08	N/A
MRPL47	ENST00000476781.1	mitochondrial ribosomal protein L47	2164	1	0	0	1	0	hsa-miR-520h	-0.04	-0.16	N/A
TRIM24	ENST00000343526.4	tripartite motif containing 24	182	6	0	3	3	2	hsa-miR-520h	-0.04	-0.11	N/A
ZNF620	ENST00000314529.6	zinc finger protein 620	78	3	0	2	1	4	hsa-miR-520h	-0.04	-0.07	N/A
PRLR	ENST00000342362.5	prolactin receptor	95	3	0	1	2	5	hsa-miR-520h	-0.04	-0.06	N/A
TFRC	ENST00000540528.1	transferrin receptor	296	1	0	0	1	2	hsa-miR-520h	-0.04	-0.05	N/A
ZG16	ENST00000400752.4	zymogen granule protein 16	23	2	1	1	0	0	hsa-miR-520h	-0.04	-0.05	N/A
TRPM3	ENST00000377110.3	transient receptor potential cation channel, subfamily M, member 3	11	2	2	0	0	1	hsa-miR-520h	-0.04	-0.06	N/A
MYCBP	ENST00000397572.2	MYC binding protein	85	1	0	1	0	0	hsa-miR-520h	-0.04	-0.06	N/A
PPT1	ENST00000433473.3	palmitoyl-protein thioesterase 1	1961	1	0	1	0	0	hsa-miR-520h	-0.04	-0.04	N/A
FLVCR1	ENST00000366971.4	feline leukemia virus subgroup C cellular receptor 1	322	3	0	3	0	1	hsa-miR-520h	-0.04	-0.06	N/A
SERBP1	ENST00000370994.4	SERPINE1 mRNA binding protein 1	926	2	0	1	1	3	hsa-miR-520h	-0.04	-0.04	N/A
NAT16	ENST00000300303.2	N-acetyltransferase 16 (GCN5-related, putative)	5	1	0	0	1	1	hsa-miR-520h	-0.04	-0.04	N/A
[truncated: 3,328 more rows]
