# Supplementary material for: The activation of microRNA-520h–associated TGF-β1/c-Myb/Smad7 axis promotes epithelial ovarian cancer progression
Source: Cell Death Dis. 2018 Aug 29;9(9):884. doi: 10.1038/s41419-018-0946-6 (PMC6115398; doi:10.1038/s41419-018-0946-6)
Supplement: Supplementary file 11 — Supplementary Table S9 [file 41419_2018_946_MOESM11_ESM.xlsx]

## Sheet: Table S4
Supplementary Table S4. Correlations between c-Myb, Smad7, p-Smad2, Snail, E-cadherin, and N-cadherin expression and clinical features in 116 patients with EOC
Characteristic	Patients (no.)	c-Myb expression				Smad7 expression				p-Smad2 expression				Snail expression				E-cadherin expression				N-cadherin expression
		Negative	Moderate	Strong	P	Negative	Moderate	Strong	P	Negative	Moderate	Strong	P	Negative	Moderate	Strong	P	Negative	Moderate	Strong	P	Negative	Moderate	Strong	P
Age (years)
< 50	43	13	18	12	0.995	20	11	12	0.93	13	15	15	0.639	12	20	11	0.356	14	19	10	0.992	13	17	13	0.342
≥ 50	73	22	30	21		32	21	20		22	31	20		21	41	11		23	33	17		22	37	14
Ascites
< 100	41	19	15	7	0.013	12	14	15	0.043	19	13	9	0.019	18	18	5	0.021	7	19	15	0.01	18	17	6	0.042
≥ 100	75	16	33	26		40	18	17		16	33	26		15	43	17		30	33	12		17	37	21
Serum CA-125 level
< 35	8	3	3	2	0.896	4	4	0	0.136	3	2	3	0.68	3	5	0	0.361	1	6	1	0.203	2	4	2	0.947
≥ 35	108	32	45	31		48	28	32		32	44	32		30	56	22		36	46	26		33	50	25
Lymph node metastasis
Negative	71	26	37	8	< 0.001	23	24	24	0.003	26	33	12	< 0.001	25	37	9	0.034	11	41	19	< 0.001	26	33	12	0.057
Positive	45	9	11	25		29	8	8		9	13	23		8	24	13		26	11	8		9	21	15
Tumor differentiation
G1	23	11	10	2	< 0.001	4	10	9	< 0.001	11	10	2	0.001	12	7	4	0.001	1	15	7	< 0.001	9	11	3	0.014
G2	41	18	16	7		14	10	17		18	13	10		15	23	3		6	21	14		18	17	6
G3	52	6	22	24		34	12	6		6	23	23		6	31	15		30	16	6		8	26	18
Histological type
Serous	82	23	39	20	0.103	30	26	26	0.029	23	39	20	0.048	25	42	15	0.882	18	44	20	< 0.001	26	41	15	0.273
Mucinous	14	7	4	3		6	3	5		7	3	4		4	8	2		3	5	6		5	5	4
Endometrioid	16	4	5	7		12	3	1		4	4	8		4	8	4		12	3	1		4	5	7
Clear cell	4	1	0	3		4	0	0		1	0	3		0	3	1	4	4	0	0		0	3	1
Residual tumor size (cm)
< 1	80	31	34	15	0.001	35	25	20	0.378	31	28	21	0.011	29	38	13	0.02	26	35	19	0.941	31	31	18	0.008
≥ 1	36	4	14	18		17	7	12		4	18	14		4	23	9		11	17	8		4	23	9
FIGO stage
I–II	15	9	5	1	0.016	0	3	12	< 0.001	9	4	2	0.024	9	5	1	0.013	0	8	7	0.007	12	3	0	< 0.001
III–IV	101	26	43	32		52	29	20		26	42	33		24	56	21		37	44	20		23	51	27
PFS < 6
No	86	29	44	13	< 0.001	34	25	27	0.129	29	37	20	0.22	27	49	10	0.003	21	43	22	0.014	30	43	13	0.002
Yes	30	6	4	20		18	7	5		6	9	15		6	12	12		16	9	5		5	11	14
CA-125,	cancer antigen 125.
PFS,	progress free survival.
